# Supplementary material for: Direct in situ photolithography of perovskite quantum dots based on photocatalysis of lead bromide complexes
Source: Nat Commun. 2022 Nov 7;13:6713. doi: 10.1038/s41467-022-34453-9 (PMC9640639; doi:10.1038/s41467-022-34453-9)
Supplement: Supplementary file 4 — Source Data [file 41467_2022_34453_MOESM4_ESM.xlsx]

## Sheet: Fig. 2b
Wavenumbers (cm-1)	PPR	Cured PPR
399.675	0.09154	0.1145
400.157	0.09296	0.12069
400.639	0.09415	0.12628
401.121	0.09512	0.13129
401.603	0.09589	0.13574
402.085	0.09645	0.13966
402.567	0.09684	0.14308
403.05	0.09704	0.14602
403.532	0.09709	0.14851
404.014	0.09699	0.15057
404.496	0.09674	0.15222
404.978	0.09636	0.15349
405.46	0.09586	0.15439
405.942	0.09524	0.15495
406.424	0.09452	0.15518
406.906	0.0937	0.15512
407.389	0.09279	0.15477
407.871	0.0918	0.15416
408.353	0.09074	0.1533
408.835	0.08962	0.15221
409.317	0.08843	0.1509
409.799	0.0872	0.1494
410.281	0.08591	0.14772
410.763	0.08459	0.14587
411.245	0.08324	0.14387
411.728	0.08185	0.14173
412.21	0.08045	0.13947
412.692	0.07903	0.13709
413.174	0.07759	0.13462
413.656	0.07615	0.13206
414.138	0.0747	0.12942
414.62	0.07326	0.12672
415.103	0.07182	0.12396
415.585	0.07039	0.12116
416.067	0.06897	0.11832
416.549	0.06757	0.11546
417.031	0.06618	0.11258
417.513	0.06482	0.10969
417.995	0.06348	0.10679
418.477	0.06216	0.1039
418.959	0.06088	0.10103
419.442	0.05962	0.09817
419.924	0.0584	0.09534
420.406	0.05721	0.09254
420.888	0.05606	0.08977
421.37	0.05495	0.08704
421.852	0.05387	0.08436
422.334	0.05283	0.08173
422.816	0.05184	0.07915
423.298	0.05088	0.07663
423.781	0.04997	0.07417
424.263	0.0491	0.07178
424.745	0.04827	0.06945
425.227	0.04748	0.06718
425.709	0.04674	0.06499
426.191	0.04604	0.06287
426.673	0.04538	0.06082
427.155	0.04476	0.05885
427.637	0.04419	0.05695
428.12	0.04365	0.05513
428.602	0.04316	0.05338
429.084	0.0427	0.05172
429.566	0.04229	0.05012
430.048	0.04191	0.04861
430.53	0.04157	0.04717
431.012	0.04126	0.04581
431.494	0.04099	0.04452
431.977	0.04076	0.04331
432.459	0.04055	0.04216
432.941	0.04038	0.04109
433.423	0.04024	0.04009
433.905	0.04012	0.03916
434.387	0.04003	0.03829
434.869	0.03996	0.03749
435.351	0.03992	0.03675
435.834	0.0399	0.03607
436.316	0.04108	0.0369
436.798	0.04095	0.03609
437.28	0.04086	0.03537
437.762	0.04079	0.03471
438.244	0.04075	0.03411
438.726	0.04072	0.03357
439.208	0.0407	0.03307
439.69	0.04067	0.03261
440.173	0.04065	0.03218
440.655	0.04063	0.03177
441.137	0.0406	0.03138
441.619	0.04056	0.03101
442.101	0.0405	0.03067
442.583	0.04044	0.03034
443.065	0.04036	0.03004
443.547	0.04027	0.02977
444.029	0.04017	0.02952
444.512	0.04005	0.0293
444.994	0.03993	0.0291
445.476	0.03981	0.02893
445.958	0.03969	0.02876
446.44	0.03957	0.02861
446.922	0.03944	0.02847
447.404	0.03932	0.02834
447.886	0.03921	0.02822
448.368	0.03909	0.0281
448.851	0.03899	0.02798
449.333	0.03889	0.02788
449.815	0.0388	0.02778
450.297	0.03871	0.02769
450.779	0.03863	0.02761
451.261	0.03855	0.02753
451.743	0.03846	0.02745
452.226	0.03837	0.02736
452.708	0.03828	0.02727
453.19	0.03819	0.02716
453.672	0.03809	0.02705
454.154	0.03799	0.02694
454.636	0.03789	0.02683
455.118	0.03778	0.02673
455.6	0.03766	0.02664
456.082	0.03755	0.02655
456.565	0.03744	0.02647
457.047	0.03733	0.02639
457.529	0.03722	0.0263
458.011	0.03712	0.02622
458.493	0.03702	0.02612
458.975	0.03692	0.02603
459.457	0.03682	0.02592
459.939	0.03672	0.02582
460.421	0.03663	0.02573
460.904	0.03654	0.02563
461.386	0.03646	0.02554
461.868	0.03637	0.02544
462.35	0.03628	0.02534
462.832	0.03618	0.02524
463.314	0.03607	0.02513
463.796	0.03596	0.02502
464.278	0.03583	0.02491
464.76	0.03571	0.0248
465.243	0.03559	0.02468
465.725	0.03547	0.02455
466.207	0.03535	0.02442
466.689	0.03524	0.02427
467.171	0.03513	0.02411
467.653	0.03503	0.02394
468.135	0.03493	0.02376
468.618	0.03484	0.02358
469.1	0.03475	0.02339
469.582	0.03467	0.02319
470.064	0.0346	0.023
470.546	0.03454	0.02279
471.028	0.03448	0.02258
471.51	0.03443	0.02237
471.992	0.03438	0.02215
472.474	0.03435	0.02193
472.957	0.03432	0.02171
473.439	0.0343	0.02149
473.921	0.0343	0.02126
474.403	0.0343	0.02104
474.885	0.03431	0.02081
475.367	0.03434	0.02059
475.849	0.03437	0.02036
476.331	0.03443	0.02013
476.813	0.0345	0.0199
477.296	0.03458	0.01967
477.778	0.03467	0.01943
478.26	0.03477	0.01918
478.742	0.03487	0.01893
479.224	0.03498	0.01868
479.706	0.03509	0.01843
480.188	0.03521	0.01819
480.67	0.03533	0.01795
481.152	0.03546	0.01772
481.635	0.03559	0.01749
482.117	0.03572	0.01726
482.599	0.03586	0.01703
483.081	0.036	0.0168
483.563	0.03615	0.01657
484.045	0.03631	0.01635
484.527	0.03647	0.01614
485.009	0.03664	0.01594
485.491	0.03681	0.01574
485.974	0.03697	0.01555
486.456	0.03713	0.01538
486.938	0.03729	0.01521
487.42	0.03745	0.01507
487.902	0.03762	0.01494
488.384	0.03779	0.01484
488.866	0.03797	0.01476
489.349	0.03815	0.0147
489.831	0.03834	0.01465
490.313	0.03853	0.01462
490.795	0.03873	0.01461
491.277	0.03891	0.01461
491.759	0.0391	0.01463
492.241	0.03927	0.01467
492.723	0.03943	0.01473
493.205	0.03957	0.01481
493.688	0.0397	0.01492
494.17	0.03981	0.01504
494.652	0.0399	0.01519
495.134	0.03998	0.01537
495.616	0.04004	0.01558
496.098	0.04011	0.01581
496.58	0.04016	0.01607
497.062	0.04021	0.01636
497.545	0.04025	0.01668
498.027	0.04028	0.01701
498.509	0.04031	0.01738
498.991	0.04033	0.01778
499.473	0.04034	0.01822
499.955	0.04035	0.01869
500.437	0.04035	0.0192
500.919	0.04034	0.01975
501.401	0.04032	0.02033
501.884	0.04029	0.02095
502.366	0.04025	0.02161
502.848	0.0402	0.02231
503.33	0.04015	0.02305
503.812	0.04009	0.02383
504.294	0.04002	0.02463
504.776	0.03995	0.02547
505.258	0.03986	0.02633
505.74	0.03976	0.02722
506.223	0.03965	0.02813
506.705	0.03953	0.02906
507.187	0.0394	0.03002
507.669	0.03926	0.03101
508.151	0.03911	0.03201
508.633	0.03895	0.03304
509.115	0.03878	0.03408
509.597	0.0386	0.03513
510.079	0.03841	0.03619
510.562	0.03821	0.03725
511.044	0.038	0.03833
511.526	0.03779	0.0394
512.008	0.03756	0.04048
512.49	0.03732	0.04156
512.972	0.03708	0.04265
513.454	0.03683	0.04372
513.936	0.03658	0.0448
514.418	0.03633	0.04586
514.901	0.03608	0.04692
515.383	0.03584	0.04797
515.865	0.0356	0.049
516.347	0.03536	0.05001
516.829	0.03512	0.05099
517.311	0.03488	0.05196
517.793	0.03464	0.0529
518.275	0.03441	0.05382
518.758	0.03419	0.05471
519.24	0.03397	0.05558
519.722	0.03377	0.05642
520.204	0.03358	0.05724
520.686	0.0334	0.05803
521.168	0.03323	0.05879
521.65	0.03308	0.05951
522.132	0.03294	0.0602
522.615	0.03281	0.06086
523.097	0.0327	0.06148
523.579	0.03261	0.06205
524.061	0.03252	0.06259
524.543	0.03246	0.06308
525.025	0.0324	0.06352
525.507	0.03237	0.06392
525.989	0.03235	0.06428
526.471	0.03234	0.0646
526.954	0.03235	0.06487
527.436	0.03238	0.0651
527.918	0.03242	0.06527
528.4	0.03247	0.06539
528.882	0.03254	0.06546
529.364	0.03263	0.06548
529.846	0.03273	0.06543
530.328	0.03284	0.06534
530.811	0.03297	0.0652
531.293	0.0331	0.065
531.775	0.03324	0.06476
532.257	0.03339	0.06447
532.739	0.03355	0.06414
533.221	0.03371	0.06376
533.703	0.03387	0.06336
534.185	0.03404	0.06291
534.668	0.03421	0.06244
535.15	0.03439	0.06194
535.632	0.03456	0.06141
536.114	0.03474	0.06085
536.596	0.03491	0.06027
537.078	0.03509	0.05966
537.56	0.03526	0.05904
538.042	0.03543	0.0584
538.524	0.03559	0.05775
539.006	0.03575	0.05709
539.489	0.0359	0.05641
539.971	0.03604	0.05573
540.453	0.03618	0.05503
540.935	0.03631	0.05433
541.417	0.03643	0.05363
541.899	0.03654	0.05293
542.381	0.03664	0.05222
542.864	0.03674	0.05152
543.346	0.03682	0.05081
543.828	0.0369	0.05011
544.31	0.03696	0.04942
544.792	0.03701	0.04873
545.274	0.03706	0.04805
545.756	0.03709	0.04738
546.238	0.03712	0.04673
546.72	0.03714	0.04609
547.202	0.03715	0.04546
547.685	0.03714	0.04484
548.167	0.03713	0.04424
548.649	0.03711	0.04365
549.131	0.03708	0.04308
549.613	0.03704	0.04252
550.095	0.03698	0.04198
550.577	0.03691	0.04145
551.059	0.03684	0.04094
551.542	0.03674	0.04044
552.024	0.03664	0.03996
552.506	0.03652	0.03949
552.988	0.0364	0.03903
553.47	0.03626	0.03857
553.952	0.03611	0.03813
554.434	0.03596	0.0377
554.916	0.0358	0.03728
555.399	0.03563	0.03687
555.881	0.03545	0.03647
556.363	0.03526	0.03609
556.845	0.03506	0.03572
557.327	0.03485	0.03536
557.809	0.03464	0.03502
558.291	0.03442	0.03468
558.773	0.03419	0.03436
559.255	0.03396	0.03403
559.737	0.03372	0.03372
560.22	0.03348	0.03341
560.702	0.03324	0.0331
561.184	0.03299	0.03279
561.666	0.03275	0.03249
562.148	0.0325	0.03219
562.63	0.03226	0.03189
563.112	0.03202	0.03159
563.595	0.03178	0.0313
564.077	0.03154	0.03101
564.559	0.0313	0.03071
565.041	0.03107	0.03042
565.523	0.03084	0.03013
566.005	0.03062	0.02983
566.487	0.03039	0.02954
566.969	0.03018	0.02924
567.451	0.02996	0.02894
567.933	0.02976	0.02863
568.416	0.02956	0.02833
568.898	0.02937	0.02804
569.38	0.0292	0.02774
569.862	0.02904	0.02744
570.344	0.02889	0.02715
570.826	0.02875	0.02686
571.308	0.02862	0.02658
571.79	0.02851	0.0263
572.273	0.02841	0.02603
572.755	0.02832	0.02576
573.237	0.02824	0.0255
573.719	0.02818	0.02525
574.201	0.02813	0.02501
574.683	0.0281	0.02477
575.165	0.02807	0.02455
575.647	0.02806	0.02433
576.13	0.02807	0.02412
576.612	0.02808	0.02393
577.094	0.02811	0.02374
577.576	0.02815	0.02356
578.058	0.02819	0.0234
578.54	0.02824	0.02325
579.022	0.02829	0.02311
579.504	0.02834	0.02298
579.986	0.02839	0.02286
580.469	0.02845	0.02276
580.951	0.02851	0.02266
581.433	0.02857	0.02257
581.915	0.02864	0.02249
582.397	0.0287	0.02241
582.879	0.02877	0.02234
583.361	0.02884	0.02228
583.843	0.02891	0.02223
584.326	0.02898	0.02218
584.808	0.02906	0.02214
585.29	0.02913	0.0221
585.772	0.0292	0.02207
586.254	0.02926	0.02204
586.736	0.02932	0.02203
587.218	0.02937	0.02202
587.7	0.02941	0.02202
588.182	0.02945	0.02203
588.665	0.02948	0.02205
589.147	0.0295	0.02207
589.629	0.02951	0.02211
590.111	0.02951	0.02216
590.593	0.02951	0.02222
591.075	0.02949	0.02228
591.557	0.02947	0.02235
592.039	0.02943	0.02243
592.521	0.0294	0.02252
593.004	0.02935	0.0226
593.486	0.0293	0.02269
593.968	0.02924	0.02278
594.45	0.02918	0.02287
594.932	0.02911	0.02296
595.414	0.02904	0.02305
595.896	0.02896	0.02313
596.378	0.02888	0.02321
596.861	0.0288	0.02328
597.343	0.02872	0.02334
597.825	0.02864	0.0234
598.307	0.02857	0.02344
598.789	0.02849	0.02347
599.271	0.02841	0.02349
599.753	0.02833	0.02349
600.235	0.02826	0.02348
600.717	0.02819	0.02346
601.2	0.02812	0.02342
601.682	0.02804	0.02336
602.164	0.02797	0.02329
602.646	0.0279	0.02321
603.128	0.02784	0.02311
603.61	0.02777	0.023
604.092	0.02771	0.02287
604.574	0.02764	0.02274
605.057	0.02758	0.0226
605.539	0.02752	0.02245
606.021	0.02746	0.02229
606.503	0.02741	0.02213
606.985	0.02736	0.02197
607.467	0.02731	0.0218
607.949	0.02728	0.02163
608.431	0.02725	0.02146
608.913	0.02723	0.02129
609.396	0.02722	0.02111
609.878	0.02722	0.02093
610.36	0.02723	0.02075
610.842	0.02725	0.02057
611.324	0.02728	0.02039
611.806	0.02733	0.0202
612.288	0.02738	0.02001
612.77	0.02745	0.01983
613.253	0.02753	0.01964
613.735	0.02763	0.01945
614.217	0.02774	0.01926
614.699	0.02787	0.01907
615.181	0.02802	0.01888
615.663	0.02819	0.01871
616.145	0.0284	0.01854
616.627	0.02864	0.01839
617.109	0.02893	0.01826
617.592	0.02927	0.01815
618.074	0.02966	0.01806
618.556	0.03011	0.018
619.038	0.03061	0.01798
619.52	0.03117	0.01798
620.002	0.03175	0.01799
620.484	0.03232	0.01801
620.966	0.03286	0.01803
621.448	0.03331	0.01802
621.931	0.03364	0.01797
622.413	0.0338	0.01787
622.895	0.03377	0.01769
623.377	0.03355	0.01743
623.859	0.03313	0.01708
624.341	0.03254	0.01664
624.823	0.03181	0.01612
625.305	0.03098	0.01552
625.788	0.03009	0.01486
626.27	0.02917	0.01415
626.752	0.02828	0.01342
627.234	0.02743	0.01268
627.716	0.02666	0.01195
628.198	0.02599	0.01125
628.68	0.02544	0.01059
629.162	0.02502	0.01
629.644	0.02474	0.00947
630.127	0.02462	0.00901
630.609	0.02463	0.00863
631.091	0.02479	0.00833
631.573	0.02509	0.00811
632.055	0.02552	0.00797
632.537	0.02608	0.00792
633.019	0.02679	0.00796
633.501	0.02765	0.0081
633.984	0.02865	0.00835
634.466	0.02978	0.00869
634.948	0.03106	0.00913
635.43	0.03245	0.00966
635.912	0.03396	0.01028
636.394	0.03558	0.01098
636.876	0.03729	0.01176
637.358	0.03909	0.01262
637.841	0.04097	0.01355
638.323	0.04293	0.01454
638.805	0.04496	0.0156
639.287	0.04704	0.01671
639.769	0.04918	0.01788
640.251	0.05136	0.01909
640.733	0.05358	0.02034
641.215	0.05583	0.02163
641.697	0.05811	0.02296
642.179	0.0604	0.02431
642.662	0.0627	0.02569
643.144	0.06499	0.0271
643.626	0.06729	0.02852
644.108	0.06957	0.02996
644.59	0.07184	0.0314
645.072	0.07408	0.03286
645.554	0.0763	0.03431
646.036	0.07849	0.03577
646.519	0.08064	0.03722
647.001	0.08276	0.03866
647.483	0.08482	0.04009
647.965	0.08684	0.0415
648.447	0.0888	0.04289
648.929	0.0907	0.04426
649.411	0.09253	0.0456
649.893	0.0943	0.04691
650.375	0.096	0.04819
650.858	0.09762	0.04944
651.34	0.09917	0.05065
651.822	0.10063	0.05182
652.304	0.102	0.05295
652.786	0.10328	0.05404
653.268	0.10448	0.05507
653.75	0.10557	0.05606
654.232	0.10657	0.05699
654.715	0.10747	0.05787
655.197	0.10826	0.05869
655.679	0.10895	0.05946
656.161	0.10953	0.06016
656.643	0.10999	0.0608
657.125	0.11035	0.06138
657.607	0.11059	0.06189
658.089	0.11071	0.06234
658.572	0.11071	0.06272
659.054	0.11058	0.06302
659.536	0.11034	0.06325
660.018	0.10997	0.06341
660.5	0.10948	0.0635
660.982	0.10886	0.06352
661.464	0.10812	0.06346
661.946	0.10727	0.06333
662.428	0.10629	0.06312
662.91	0.10519	0.06284
663.393	0.10398	0.06249
663.875	0.10265	0.06207
664.357	0.10122	0.06158
664.839	0.09968	0.06102
665.321	0.09805	0.0604
665.803	0.09631	0.05972
666.285	0.09449	0.05897
666.768	0.09258	0.05817
667.25	0.09059	0.05731
667.732	0.08853	0.0564
668.214	0.08639	0.05543
668.696	0.0842	0.05443
669.178	0.08195	0.05337
669.66	0.07964	0.05228
670.142	0.07728	0.05115
670.624	0.07489	0.04998
671.106	0.07245	0.04878
671.589	0.06998	0.04755
672.071	0.06748	0.0463
672.553	0.06496	0.04503
673.035	0.06243	0.04374
673.517	0.05989	0.04244
673.999	0.05734	0.04114
674.481	0.05481	0.03982
674.963	0.05228	0.03851
675.446	0.04978	0.0372
675.928	0.04731	0.0359
676.41	0.04487	0.03461
676.892	0.04248	0.03334
677.374	0.04014	0.03209
677.856	0.03786	0.03087
678.338	0.03565	0.02967
678.82	0.03351	0.02851
679.303	0.03146	0.02738
679.785	0.0295	0.0263
680.267	0.02764	0.02526
680.749	0.02588	0.02427
681.231	0.02424	0.02333
681.713	0.02271	0.02245
682.195	0.0213	0.02163
682.677	0.02003	0.02088
683.159	0.01888	0.02019
683.641	0.01788	0.01958
684.124	0.01702	0.01904
684.606	0.01632	0.01859
685.088	0.01576	0.01821
685.57	0.01537	0.01793
686.052	0.01514	0.01773
686.534	0.01507	0.01762
687.016	0.01517	0.0176
687.499	0.01543	0.01768
687.981	0.01584	0.01785
688.463	0.0164	0.01811
688.945	0.0171	0.01845
689.427	0.0179	0.01887
689.909	0.0188	0.01936
690.391	0.01975	0.0199
690.873	0.02071	0.02047
691.355	0.02164	0.02105
691.837	0.02249	0.02162
692.32	0.02322	0.02216
692.802	0.02379	0.02265
693.284	0.02417	0.02306
693.766	0.02435	0.02339
694.248	0.02433	0.02362
694.73	0.02414	0.02376
695.212	0.02381	0.02381
695.694	0.02338	0.02377
696.177	0.02288	0.02366
696.659	0.02235	0.02349
697.141	0.02182	0.02328
697.623	0.0213	0.02303
698.105	0.0208	0.02275
698.587	0.02033	0.02247
699.069	0.01989	0.02217
699.551	0.01948	0.02188
700.034	0.01909	0.02159
700.516	0.01873	0.0213
700.998	0.01839	0.02102
701.48	0.01805	0.02074
701.962	0.01772	0.02045
702.444	0.01739	0.02017
702.926	0.01706	0.01988
703.408	0.01674	0.01959
703.89	0.01642	0.01931
704.373	0.01612	0.01905
704.855	0.01584	0.0188
705.337	0.01558	0.01857
705.819	0.01533	0.01834
706.301	0.01509	0.01813
706.783	0.01486	0.01792
707.265	0.01462	0.01771
707.747	0.01439	0.01751
708.23	0.01415	0.01731
708.712	0.01391	0.01712
709.194	0.01367	0.01693
709.676	0.01342	0.01675
710.158	0.01317	0.01657
710.64	0.01291	0.01639
711.122	0.01265	0.01621
711.604	0.01239	0.01605
712.086	0.01212	0.01588
712.568	0.01184	0.01572
713.051	0.01156	0.01557
713.533	0.01128	0.01542
714.015	0.011	0.01528
714.497	0.01071	0.01514
714.979	0.01042	0.015
715.461	0.01012	0.01488
715.943	0.00984	0.01476
716.426	0.00955	0.01465
716.908	0.00927	0.01455
717.39	0.00899	0.01446
717.872	0.00871	0.01439
718.354	0.00845	0.01435
718.836	0.00819	0.01433
719.318	0.00794	0.01435
719.8	0.0077	0.01441
720.282	0.00747	0.01451
720.764	0.00727	0.01467
721.247	0.00707	0.01488
721.729	0.0069	0.01515
722.211	0.00675	0.01549
722.693	0.00662	0.0159
723.175	0.00651	0.01638
723.657	0.00643	0.01691
724.139	0.00637	0.0175
724.621	0.00633	0.01813
725.104	0.00632	0.01878
725.586	0.00632	0.01942
726.068	0.00634	0.02004
726.55	0.00638	0.0206
727.032	0.00644	0.02108
727.514	0.00652	0.02145
727.996	0.0066	0.0217
728.478	0.0067	0.02181
728.961	0.00679	0.02177
729.443	0.00687	0.02159
729.925	0.00694	0.02128
730.407	0.00697	0.02088
730.889	0.00695	0.0204
731.371	0.00687	0.01989
731.853	0.00672	0.01939
732.335	0.00649	0.01893
732.817	0.00617	0.01856
733.3	0.00576	0.01831
733.782	0.00528	0.01823
734.264	0.00474	0.01832
734.746	0.00415	0.01863
735.228	0.00354	0.01918
735.71	0.00292	0.01996
736.192	0.00233	0.02101
736.674	0.00179	0.02231
737.157	0.0013	0.02388
737.639	0.000888569	0.02572
738.121	0.000567061	0.0278
738.603	0.000341826	0.03014
739.085	0.000217186	0.03272
739.567	0.000194563	0.03554
740.049	0.000273327	0.03856
740.531	0.000451697	0.04179
741.013	0.000727528	0.04521
741.495	0.0011	0.0488
741.978	0.00156	0.05255
742.46	0.00212	0.05645
742.942	0.00277	0.06047
743.424	0.00351	0.06461
743.906	0.00434	0.06883
744.388	0.00526	0.07314
744.87	0.00627	0.07752
745.352	0.00736	0.08194
745.835	0.00854	0.08639
746.317	0.0098	0.09086
746.799	0.01113	0.09534
747.281	0.01254	0.09981
747.763	0.01401	0.10425
748.245	0.01555	0.10866
748.727	0.01714	0.11301
749.209	0.01878	0.11731
749.692	0.02047	0.12153
750.174	0.0222	0.12567
750.656	0.02396	0.12972
751.138	0.02576	0.13367
751.62	0.02757	0.1375
752.102	0.0294	0.14122
752.584	0.03124	0.14481
753.066	0.03309	0.14826
753.548	0.03494	0.15157
754.031	0.03678	0.15472
754.513	0.03861	0.15773
754.995	0.04042	0.16057
755.477	0.04221	0.16324
755.959	0.04397	0.16575
756.441	0.0457	0.16807
756.923	0.0474	0.17021
757.405	0.04905	0.17216
757.888	0.05066	0.17393
758.37	0.05223	0.1755
758.852	0.05374	0.17687
759.334	0.0552	0.17805
759.816	0.0566	0.17902
760.298	0.05794	0.17978
760.78	0.05921	0.18035
761.262	0.06042	0.18071
761.744	0.06155	0.18086
762.227	0.06262	0.18081
762.709	0.0636	0.18055
763.191	0.06451	0.18009
763.673	0.06533	0.17942
764.155	0.06607	0.17855
764.637	0.06672	0.17748
765.119	0.06729	0.17621
765.601	0.06777	0.17474
766.083	0.06815	0.17308
766.566	0.06845	0.17123
767.048	0.06865	0.16919
767.53	0.06875	0.16698
768.012	0.06876	0.16459
768.494	0.06867	0.16203
768.976	0.06849	0.1593
769.458	0.06822	0.15642
769.94	0.06785	0.15339
770.423	0.06738	0.15022
770.905	0.06683	0.14691
771.387	0.06619	0.14348
771.869	0.06547	0.13992
772.351	0.06466	0.13626
772.833	0.06378	0.1325
773.315	0.06281	0.12865
773.797	0.06177	0.12471
774.279	0.06066	0.12071
774.762	0.05947	0.11664
775.244	0.05822	0.11252
775.726	0.0569	0.10836
776.208	0.05553	0.10416
776.69	0.05409	0.09995
777.172	0.0526	0.09572
777.654	0.05106	0.09149
778.136	0.04947	0.08728
778.619	0.04784	0.08308
779.101	0.04617	0.07891
779.583	0.04446	0.07479
780.065	0.04272	0.07071
780.547	0.04096	0.0667
781.029	0.03918	0.06275
781.511	0.03738	0.05889
781.993	0.03557	0.05512
782.476	0.03375	0.05145
782.958	0.03193	0.04789
783.44	0.03011	0.04445
783.922	0.0283	0.04114
784.404	0.02651	0.03797
784.886	0.02473	0.03495
785.368	0.02298	0.03208
785.85	0.02126	0.02937
786.332	0.01957	0.02684
786.815	0.01792	0.02449
787.297	0.01632	0.02233
787.779	0.01477	0.02038
788.261	0.01327	0.01863
788.743	0.01184	0.01709
789.225	0.01047	0.01578
789.707	0.00918	0.0147
790.189	0.00796	0.01385
790.672	0.00682	0.01323
791.154	0.00577	0.01285
791.636	0.00481	0.01269
792.118	0.00395	0.01276
792.6	0.00319	0.01304
793.082	0.00253	0.01351
793.564	0.00198	0.01417
794.046	0.00153	0.01498
794.528	0.00118	0.01591
795.011	0.000936584	0.01694
795.493	0.000794095	0.01802
795.975	0.000748713	0.01912
796.457	0.000795907	0.0202
796.939	0.000930025	0.02121
797.421	0.00114	0.02211
797.903	0.00143	0.02287
798.385	0.00178	0.02347
798.867	0.00218	0.02388
799.35	0.00262	0.02409
799.832	0.00307	0.0241
800.314	0.00354	0.02393
800.796	0.00399	0.0236
801.278	0.0044	0.02312
801.76	0.00477	0.02252
802.242	0.00507	0.02184
802.724	0.00529	0.02111
803.207	0.00544	0.02035
803.689	0.0055	0.01959
804.171	0.00548	0.01885
804.653	0.00539	0.01813
805.135	0.00525	0.01746
805.617	0.00507	0.01683
806.099	0.00488	0.01626
806.581	0.00467	0.01574
807.063	0.00448	0.01528
807.546	0.0043	0.01487
808.028	0.00414	0.01451
808.51	0.004	0.01421
808.992	0.00389	0.01395
809.474	0.00379	0.01373
809.956	0.00371	0.01355
810.438	0.00363	0.0134
810.92	0.00356	0.01329
811.403	0.00349	0.01322
811.885	0.00342	0.01317
812.367	0.00334	0.01314
812.849	0.00326	0.01314
813.331	0.00318	0.01316
813.813	0.00309	0.0132
814.295	0.00301	0.01325
814.777	0.00294	0.01332
815.26	0.00287	0.0134
815.742	0.00281	0.01349
816.224	0.00276	0.01359
816.706	0.00271	0.01369
817.188	0.00268	0.0138
817.67	0.00265	0.0139
818.152	0.00263	0.01401
818.634	0.00262	0.01412
819.116	0.00261	0.01423
819.598	0.00261	0.01434
820.081	0.00262	0.01445
820.563	0.00263	0.01455
821.045	0.00264	0.01466
821.527	0.00266	0.01476
822.009	0.00269	0.01487
822.491	0.00272	0.01497
822.973	0.00275	0.01507
823.455	0.00279	0.01518
823.938	0.00284	0.01529
824.42	0.0029	0.0154
824.902	0.00296	0.01551
825.384	0.00302	0.01562
825.866	0.00309	0.01574
826.348	0.00316	0.01586
826.83	0.00323	0.01599
827.312	0.0033	0.01611
827.794	0.00336	0.01624
828.277	0.00341	0.01637
828.759	0.00346	0.0165
829.241	0.00348	0.01663
829.723	0.0035	0.01676
830.205	0.0035	0.01688
830.687	0.00348	0.01701
831.169	0.00346	0.01714
831.651	0.00342	0.01726
832.134	0.00338	0.0174
832.616	0.00333	0.01753
833.098	0.00329	0.01767
833.58	0.00325	0.01781
834.062	0.00323	0.01796
834.544	0.00322	0.01812
835.026	0.00322	0.01829
835.508	0.00325	0.01847
835.99	0.0033	0.01866
836.473	0.00337	0.01886
836.955	0.00346	0.01906
837.437	0.00357	0.01928
837.919	0.0037	0.01951
838.401	0.00386	0.01975
838.883	0.00403	0.02
839.365	0.00422	0.02026
839.847	0.00443	0.02052
840.33	0.00466	0.02079
840.812	0.00491	0.02107
841.294	0.00517	0.02136
841.776	0.00544	0.02164
842.258	0.00572	0.02194
842.74	0.00602	0.02223
843.222	0.00633	0.02252
843.704	0.00665	0.02282
844.187	0.00697	0.02311
844.669	0.0073	0.0234
845.151	0.00763	0.02369
845.633	0.00796	0.02398
846.115	0.0083	0.02426
846.597	0.00863	0.02454
847.079	0.00897	0.02481
847.561	0.0093	0.02507
848.043	0.00963	0.02533
848.525	0.00995	0.02557
849.008	0.01028	0.02581
849.49	0.01059	0.02603
849.972	0.01091	0.02625
850.454	0.01122	0.02645
850.936	0.01152	0.02663
851.418	0.01182	0.0268
851.9	0.01211	0.02696
852.382	0.01239	0.0271
852.865	0.01267	0.02723
853.347	0.01294	0.02734
853.829	0.0132	0.02744
854.311	0.01345	0.02751
854.793	0.01369	0.02757
855.275	0.01392	0.02761
855.757	0.01414	0.02764
856.239	0.01436	0.02764
856.721	0.01456	0.02762
857.204	0.01475	0.02759
857.686	0.01494	0.02754
858.168	0.01511	0.02747
858.65	0.01528	0.02738
859.132	0.01544	0.02727
859.614	0.01558	0.02715
860.096	0.01572	0.027
860.578	0.01585	0.02684
861.061	0.01597	0.02667
861.543	0.01609	0.02647
862.025	0.01619	0.02627
862.507	0.01629	0.02604
862.989	0.01639	0.02581
863.471	0.01648	0.02555
863.953	0.01657	0.02529
864.435	0.01666	0.02502
864.918	0.01674	0.02473
865.4	0.01682	0.02444
865.882	0.0169	0.02414
866.364	0.01698	0.02384
866.846	0.01705	0.02352
867.328	0.01713	0.02321
867.81	0.0172	0.02289
868.292	0.01728	0.02257
868.774	0.01735	0.02224
869.256	0.01742	0.02192
869.739	0.01749	0.02159
870.221	0.01756	0.02126
870.703	0.01763	0.02094
871.185	0.0177	0.02062
871.667	0.01776	0.02031
872.149	0.01782	0.02
872.631	0.01788	0.01969
873.114	0.01793	0.0194
873.596	0.01798	0.01912
874.078	0.01803	0.01884
874.56	0.01808	0.01858
875.042	0.01812	0.01833
875.524	0.01816	0.01809
876.006	0.0182	0.01786
876.488	0.01823	0.01765
876.97	0.01827	0.01745
877.452	0.0183	0.01726
877.935	0.01833	0.01709
878.417	0.01837	0.01694
878.899	0.01841	0.01681
879.381	0.01844	0.01669
879.863	0.01849	0.01659
880.345	0.01853	0.01651
880.827	0.01858	0.01645
881.309	0.01864	0.0164
881.792	0.0187	0.01638
882.274	0.01877	0.01637
882.756	0.01885	0.01638
883.238	0.01894	0.01641
883.72	0.01904	0.01645
884.202	0.01914	0.01652
884.684	0.01926	0.0166
885.166	0.01938	0.0167
885.649	0.01951	0.01682
886.131	0.01965	0.01695
886.613	0.0198	0.0171
887.095	0.01996	0.01727
887.577	0.02012	0.01744
888.059	0.0203	0.01763
888.541	0.02048	0.01784
889.023	0.02068	0.01805
889.505	0.02088	0.01828
889.987	0.0211	0.01852
890.47	0.02134	0.01877
890.952	0.02158	0.01903
891.434	0.02184	0.01931
891.916	0.02212	0.01959
892.398	0.02241	0.01988
892.88	0.02272	0.02018
893.362	0.02305	0.02049
893.845	0.02341	0.02081
894.327	0.02378	0.02114
894.809	0.02417	0.02147
895.291	0.02458	0.02181
895.773	0.02501	0.02216
896.255	0.02546	0.02251
896.737	0.02592	0.02287
897.219	0.0264	0.02323
897.701	0.02689	0.02359
898.183	0.02739	0.02396
898.666	0.0279	0.02433
899.148	0.0284	0.0247
899.63	0.02891	0.02507
900.112	0.02943	0.02544
900.594	0.02994	0.02581
901.076	0.03046	0.02618
901.558	0.03098	0.02656
902.04	0.03152	0.02694
902.523	0.03207	0.02733
903.005	0.03264	0.02773
903.487	0.03323	0.02813
903.969	0.03385	0.02855
904.451	0.0345	0.02898
904.933	0.03518	0.02942
905.415	0.0359	0.02988
905.897	0.03666	0.03035
906.38	0.03746	0.03084
906.862	0.0383	0.03134
907.344	0.03917	0.03186
907.826	0.04009	0.03239
908.308	0.04104	0.03294
908.79	0.04203	0.03351
909.272	0.04305	0.03408
909.754	0.04411	0.03467
910.236	0.0452	0.03528
910.719	0.04632	0.03589
911.201	0.04747	0.03651
911.683	0.04863	0.03713
912.165	0.04982	0.03776
912.647	0.05103	0.03839
913.129	0.05224	0.03902
913.611	0.05346	0.03965
914.093	0.05469	0.04027
914.576	0.05591	0.04089
915.058	0.05713	0.04151
915.54	0.05834	0.04211
916.022	0.05954	0.04271
916.504	0.06073	0.04329
916.986	0.06189	0.04387
917.468	0.06304	0.04443
917.95	0.06416	0.04498
918.432	0.06527	0.04551
918.915	0.06634	0.04603
919.397	0.0674	0.04654
919.879	0.06843	0.04703
920.361	0.06943	0.04752
920.843	0.07041	0.04799
921.325	0.07136	0.04846
921.807	0.07228	0.04892
922.289	0.07317	0.04938
922.771	0.07404	0.04984
923.254	0.07488	0.05029
923.736	0.0757	0.05074
924.218	0.07648	0.05119
924.7	0.07724	0.05164
925.182	0.07797	0.0521
925.664	0.07866	0.05255
926.146	0.07933	0.053
926.628	0.07996	0.05346
927.111	0.08056	0.05392
927.593	0.08112	0.05438
928.075	0.08164	0.05484
928.557	0.08213	0.0553
929.039	0.08257	0.05576
929.521	0.08298	0.05623
930.003	0.08334	0.05669
930.485	0.08367	0.05715
930.967	0.08394	0.0576
931.45	0.08418	0.05806
931.932	0.08437	0.0585
932.414	0.08452	0.05895
932.896	0.08463	0.05938
933.378	0.08468	0.05982
933.86	0.0847	0.06024
934.342	0.08467	0.06066
934.824	0.0846	0.06107
935.307	0.08448	0.06147
935.789	0.08433	0.06186
936.271	0.08413	0.06224
936.753	0.08388	0.06262
937.235	0.0836	0.06298
937.717	0.08328	0.06334
938.199	0.08292	0.06368
938.681	0.08252	0.06401
939.163	0.08208	0.06433
939.646	0.08161	0.06464
940.128	0.0811	0.06494
940.61	0.08057	0.06523
941.092	0.08	0.0655
941.574	0.0794	0.06576
942.056	0.07877	0.06601
942.538	0.07812	0.06625
943.02	0.07743	0.06648
943.503	0.07673	0.06669
943.985	0.076	0.0669
944.467	0.07524	0.06709
944.949	0.07446	0.06728
945.431	0.07367	0.06746
945.913	0.07285	0.06762
946.395	0.07202	0.06779
946.877	0.07116	0.06794
947.359	0.0703	0.06809
947.842	0.06942	0.06824
948.324	0.06853	0.06839
948.806	0.06763	0.06853
949.288	0.06673	0.06867
949.77	0.06582	0.06882
950.252	0.06492	0.06896
950.734	0.06402	0.06911
951.216	0.06312	0.06926
951.698	0.06223	0.06941
952.181	0.06134	0.06957
952.663	0.06047	0.06973
953.145	0.05961	0.06989
953.627	0.05876	0.07006
954.109	0.05792	0.07024
954.591	0.0571	0.07043
955.073	0.05629	0.07062
955.555	0.05549	0.07082
956.038	0.05471	0.07103
956.52	0.05394	0.07125
957.002	0.05318	0.07148
957.484	0.05244	0.07172
957.966	0.05171	0.07196
958.448	0.05099	0.07222
958.93	0.05029	0.07249
959.412	0.04961	0.07277
959.894	0.04895	0.07305
960.377	0.04831	0.07335
960.859	0.04769	0.07366
961.341	0.04709	0.07397
961.823	0.04652	0.0743
962.305	0.04598	0.07464
962.787	0.04548	0.07499
963.269	0.045	0.07536
963.751	0.04456	0.07574
964.234	0.04415	0.07613
964.716	0.04379	0.07653
965.198	0.04346	0.07695
965.68	0.04317	0.07739
966.162	0.04293	0.07784
966.644	0.04273	0.07831
967.126	0.04257	0.0788
967.608	0.04246	0.07931
968.091	0.04239	0.07983
968.573	0.04238	0.08038
969.055	0.0424	0.08095
969.537	0.04248	0.08153
970.019	0.04261	0.08214
970.501	0.04278	0.08277
970.983	0.04301	0.08342
971.465	0.04328	0.08409
971.947	0.04361	0.08477
972.429	0.04398	0.08548
972.912	0.0444	0.0862
973.394	0.04487	0.08694
973.876	0.0454	0.0877
974.358	0.04596	0.08847
974.84	0.04658	0.08926
975.322	0.04724	0.09006
975.804	0.04795	0.09086
976.286	0.0487	0.09167
976.769	0.0495	0.09249
977.251	0.05033	0.09331
977.733	0.0512	0.09413
978.215	0.05211	0.09494
978.697	0.05306	0.09576
979.179	0.05403	0.09656
979.661	0.05504	0.09735
980.143	0.05606	0.09814
980.625	0.05711	0.09891
981.108	0.05818	0.09966
981.59	0.05926	0.10039
982.072	0.06035	0.1011
982.554	0.06145	0.10179
983.036	0.06255	0.10245
983.518	0.06366	0.10309
984	0.06477	0.1037
984.482	0.06587	0.10428
984.965	0.06696	0.10483
985.447	0.06805	0.10535
985.929	0.06912	0.10585
986.411	0.07018	0.10631
986.893	0.07123	0.10675
987.375	0.07226	0.10716
987.857	0.07328	0.10754
988.339	0.07427	0.10789
988.822	0.07525	0.10822
989.304	0.07621	0.10853
989.786	0.07716	0.10882
990.268	0.07808	0.10909
990.75	0.07899	0.10934
991.232	0.07988	0.10959
991.714	0.08076	0.10982
992.196	0.08162	0.11005
992.678	0.08246	0.11028
993.16	0.08329	0.1105
993.643	0.0841	0.11073
994.125	0.0849	0.11097
994.607	0.08568	0.11121
995.089	0.08645	0.11146
995.571	0.08721	0.11172
996.053	0.08794	0.112
996.535	0.08867	0.11229
997.018	0.08938	0.1126
997.5	0.09007	0.11293
997.982	0.09075	0.11329
998.464	0.09142	0.11367
998.946	0.09206	0.11407
999.428	0.0927	0.1145
999.91	0.09332	0.11495
1000.39	0.09392	0.11544
1000.87	0.09451	0.11595
1001.36	0.09508	0.1165
1001.84	0.09564	0.11707
1002.32	0.09619	0.11767
1002.8	0.09671	0.1183
1003.28	0.09723	0.11897
1003.77	0.09772	0.11966
1004.25	0.0982	0.12037
1004.73	0.09866	0.12111
1005.21	0.09911	0.12188
1005.7	0.09953	0.12267
1006.18	0.09994	0.12348
1006.66	0.10032	0.12431
1007.14	0.10069	0.12515
1007.62	0.10103	0.126
1008.11	0.10135	0.12687
1008.59	0.10165	0.12774
1009.07	0.10193	0.12861
1009.55	0.10219	0.12949
1010.03	0.10243	0.13036
1010.52	0.10265	0.13124
1011	0.10285	0.1321
1011.48	0.10304	0.13296
1011.96	0.10321	0.1338
1012.45	0.10337	0.13464
1012.93	0.10352	0.13546
1013.41	0.10366	0.13626
1013.89	0.10379	0.13704
1014.37	0.10391	0.13781
1014.86	0.10403	0.13855
1015.34	0.10415	0.13928
1015.82	0.10427	0.13998
1016.3	0.10439	0.14065
1016.78	0.10451	0.1413
1017.27	0.10462	0.14192
1017.75	0.10474	0.14252
1018.23	0.10486	0.14308
1018.71	0.10499	0.14361
1019.2	0.10511	0.1441
1019.68	0.10522	0.14456
1020.16	0.10534	0.14498
1020.64	0.10546	0.14536
1021.12	0.10557	0.1457
1021.61	0.10568	0.146
1022.09	0.10578	0.14625
1022.57	0.10587	0.14646
1023.05	0.10595	0.14663
1023.53	0.10602	0.14675
1024.02	0.10608	0.14683
1024.5	0.10614	0.14686
1024.98	0.10618	0.14686
1025.46	0.10621	0.14681
1025.94	0.10625	0.14673
1026.43	0.10627	0.14661
1026.91	0.1063	0.14646
1027.39	0.10634	0.14629
1027.87	0.10639	0.14609
1028.36	0.10646	0.14587
1028.84	0.10656	0.14564
1029.32	0.10669	0.1454
1029.8	0.10686	0.14516
1030.28	0.10709	0.14492
1030.77	0.10737	0.14469
1031.25	0.10771	0.14447
1031.73	0.10814	0.14427
1032.21	0.10864	0.1441
1032.69	0.10923	0.14395
1033.18	0.1099	0.14383
1033.66	0.11067	0.14375
1034.14	0.11154	0.14371
1034.62	0.1125	0.14371
1035.11	0.11355	0.14376
1035.59	0.1147	0.14386
1036.07	0.11594	0.14401
1036.55	0.11727	0.14421
1037.03	0.11869	0.14446
1037.52	0.12019	0.14476
1038	0.12177	0.14511
1038.48	0.12342	0.14552
1038.96	0.12514	0.14598
1039.44	0.12693	0.14649
1039.93	0.12877	0.14704
1040.41	0.13066	0.14764
1040.89	0.13259	0.14828
1041.37	0.13456	0.14896
1041.85	0.13656	0.14967
1042.34	0.13859	0.15041
1042.82	0.14063	0.15117
1043.3	0.14268	0.15196
1043.78	0.14473	0.15275
1044.27	0.14677	0.15356
1044.75	0.1488	0.15436
1045.23	0.15079	0.15516
1045.71	0.15276	0.15594
1046.19	0.15468	0.1567
1046.68	0.15654	0.15744
1047.16	0.15834	0.15814
1047.64	0.16006	0.15879
1048.12	0.1617	0.15939
1048.6	0.16325	0.15993
1049.09	0.16468	0.1604
1049.57	0.166	0.16079
1050.05	0.16719	0.1611
1050.53	0.16824	0.16131
1051.02	0.16914	0.16142
1051.5	0.16988	0.16142
1051.98	0.17045	0.1613
1052.46	0.17084	0.16106
1052.94	0.17105	0.1607
1053.42	0.17106	0.1602
1053.91	0.17088	0.15957
1054.39	0.17051	0.15881
1054.87	0.16993	0.15791
1055.35	0.16917	0.15687
1055.84	0.16821	0.1557
1056.32	0.16708	0.1544
1056.8	0.16578	0.15298
1057.28	0.16432	0.15143
1057.76	0.16271	0.14977
1058.25	0.16098	0.148
1058.73	0.15913	0.14613
1059.21	0.15719	0.14418
1059.69	0.15518	0.14214
1060.17	0.15311	0.14004
1060.66	0.151	0.13787
1061.14	0.14888	0.13566
1061.62	0.14675	0.13342
1062.1	0.14464	0.13115
1062.59	0.14256	0.12886
1063.07	0.14052	0.12657
1063.55	0.13855	0.12428
1064.03	0.13665	0.12201
1064.51	0.13484	0.11977
1065	0.13313	0.11755
1065.48	0.13152	0.11539
1065.96	0.13002	0.11327
1066.44	0.12865	0.11122
1066.92	0.12742	0.10923
1067.41	0.12631	0.10732
1067.89	0.12535	0.10549
1068.37	0.12453	0.10375
1068.85	0.12386	0.1021
1069.34	0.12334	0.10056
1069.82	0.12296	0.09911
1070.3	0.12274	0.09778
1070.78	0.12268	0.09655
1071.26	0.12276	0.09544
1071.75	0.12298	0.09445
1072.23	0.12335	0.09358
1072.71	0.12387	0.09282
1073.19	0.12452	0.09219
1073.67	0.1253	0.09167
1074.16	0.1262	0.09128
1074.64	0.12723	0.091
1075.12	0.12837	0.09084
1075.6	0.12961	0.0908
1076.09	0.13095	0.09087
1076.57	0.13238	0.09104
1077.05	0.1339	0.09132
1077.53	0.13548	0.09171
1078.01	0.13714	0.09219
1078.49	0.13885	0.09276
1078.98	0.14061	0.09342
1079.46	0.14241	0.09416
1079.94	0.14425	0.09497
1080.42	0.14611	0.09586
1080.91	0.14799	0.09681
1081.39	0.14988	0.09781
1081.87	0.15178	0.09887
1082.35	0.15367	0.09997
1082.83	0.15556	0.10111
1083.32	0.15743	0.10228
1083.8	0.15928	0.10346
1084.28	0.16109	0.10466
1084.76	0.16287	0.10587
1085.24	0.16461	0.10707
1085.73	0.16629	0.10826
1086.21	0.16791	0.10943
1086.69	0.16946	0.11058
1087.17	0.17093	0.11169
1087.65	0.17231	0.11276
1088.14	0.17359	0.11379
1088.62	0.17476	0.11475
1089.1	0.17581	0.11566
1089.58	0.17673	0.11649
1090.07	0.17751	0.11725
1090.55	0.17813	0.11793
1091.03	0.17859	0.11853
1091.51	0.17888	0.11903
1091.99	0.17899	0.11945
1092.48	0.1789	0.11976
1092.96	0.17862	0.11998
1093.44	0.17813	0.12011
1093.92	0.17743	0.12013
1094.4	0.1765	0.12005
1094.89	0.17536	0.11987
1095.37	0.174	0.11959
1095.85	0.17241	0.11921
1096.33	0.17059	0.11874
1096.82	0.16856	0.11818
1097.3	0.16632	0.11753
1097.78	0.16386	0.1168
1098.26	0.1612	0.116
1098.74	0.15834	0.11513
1099.23	0.1553	0.11419
1099.71	0.15208	0.1132
1100.19	0.14871	0.11217
1100.67	0.14518	0.1111
1101.15	0.14151	0.11
1101.64	0.13772	0.10889
1102.12	0.13381	0.10776
1102.6	0.12981	0.10663
1103.08	0.12572	0.10551
1103.57	0.12156	0.10441
1104.05	0.11734	0.10333
1104.53	0.11308	0.10229
1105.01	0.10878	0.10129
1105.49	0.10446	0.10035
1105.98	0.10014	0.09947
1106.46	0.09582	0.09867
1106.94	0.09153	0.09796
1107.42	0.08726	0.09733
1107.9	0.08304	0.09681
1108.39	0.07888	0.0964
1108.87	0.07479	0.09611
1109.35	0.07079	0.09595
1109.83	0.06689	0.09593
1110.32	0.0631	0.09606
1110.8	0.05943	0.09635
1111.28	0.0559	0.0968
1111.76	0.05252	0.09741
1112.24	0.0493	0.09821
1112.72	0.04625	0.09919
1113.21	0.04339	0.10035
1113.69	0.04071	0.10171
1114.17	0.03824	0.10327
1114.65	0.03598	0.10502
1115.14	0.03393	0.10697
1115.62	0.03211	0.10913
1116.1	0.03051	0.11148
1116.58	0.02914	0.11402
1117.07	0.028	0.11676
1117.55	0.02709	0.11969
1118.03	0.02641	0.1228
1118.51	0.02596	0.12608
1118.99	0.02573	0.12953
1119.47	0.02571	0.13313
1119.96	0.02589	0.13687
1120.44	0.02628	0.14074
1120.92	0.02685	0.14473
1121.4	0.02759	0.14882
1121.89	0.02849	0.153
1122.37	0.02953	0.15724
1122.85	0.03071	0.16155
1123.33	0.03201	0.16589
1123.81	0.03341	0.17026
1124.3	0.0349	0.17463
1124.78	0.03647	0.17899
1125.26	0.0381	0.18333
1125.74	0.0398	0.18764
1126.22	0.04155	0.19189
1126.71	0.04335	0.19608
1127.19	0.0452	0.2002
1127.67	0.04708	0.20423
1128.15	0.049	0.20816
1128.63	0.05096	0.21199
1129.12	0.05295	0.21571
1129.6	0.05498	0.2193
1130.08	0.05704	0.22276
1130.56	0.05915	0.22609
1131.05	0.06129	0.22928
1131.53	0.06346	0.23232
1132.01	0.06567	0.23522
1132.49	0.06792	0.23796
1132.97	0.0702	0.24054
1133.46	0.0725	0.24296
1133.94	0.07484	0.24522
1134.42	0.0772	0.24731
1134.9	0.07958	0.24923
1135.38	0.08198	0.25099
1135.87	0.08439	0.25257
1136.35	0.08682	0.25399
1136.83	0.08924	0.25524
1137.31	0.09167	0.25632
1137.8	0.09409	0.25723
1138.28	0.09651	0.25798
1138.76	0.0989	0.25857
1139.24	0.10128	0.259
1139.72	0.10363	0.25928
1140.21	0.10595	0.2594
1140.69	0.10824	0.25938
1141.17	0.11048	0.25921
1141.65	0.11267	0.25891
1142.13	0.11481	0.25848
1142.62	0.1169	0.25792
1143.1	0.11892	0.25724
1143.58	0.12087	0.25645
1144.06	0.12275	0.25556
1144.55	0.12456	0.25457
1145.03	0.12629	0.25349
1145.51	0.12794	0.25233
1145.99	0.12949	0.25109
1146.47	0.13096	0.24979
1146.96	0.13234	0.24842
1147.44	0.13361	0.247
1147.92	0.13479	0.24553
1148.4	0.13587	0.24402
1148.88	0.13685	0.24247
1149.37	0.13773	0.2409
1149.85	0.1385	0.23931
1150.33	0.13917	0.2377
1150.81	0.13973	0.23608
1151.3	0.14018	0.23446
1151.78	0.14053	0.23283
1152.26	0.14077	0.23121
1152.74	0.14091	0.22959
1153.22	0.14094	0.22798
1153.7	0.14087	0.22638
1154.19	0.1407	0.2248
1154.67	0.14044	0.22323
1155.15	0.14007	0.22168
1155.63	0.13961	0.22016
1156.12	0.13906	0.21866
1156.6	0.13842	0.21718
1157.08	0.13769	0.21574
1157.56	0.13688	0.21433
1158.05	0.13599	0.21295
1158.53	0.13503	0.2116
1159.01	0.134	0.2103
1159.49	0.1329	0.20904
1159.97	0.13173	0.20782
1160.45	0.13051	0.20665
1160.94	0.12924	0.20553
1161.42	0.12792	0.20445
1161.9	0.12655	0.20343
1162.38	0.12515	0.20247
1162.87	0.12372	0.20156
1163.35	0.12227	0.20071
1163.83	0.12079	0.19992
1164.31	0.1193	0.19919
1164.79	0.1178	0.19851
1165.28	0.11629	0.1979
1165.76	0.11479	0.19735
1166.24	0.11329	0.19685
1166.72	0.11181	0.19641
1167.2	0.11034	0.19603
1167.69	0.1089	0.1957
1168.17	0.10748	0.19543
1168.65	0.10609	0.1952
1169.13	0.10475	0.19502
1169.62	0.10344	0.19488
1170.1	0.10218	0.19479
1170.58	0.10096	0.19473
1171.06	0.0998	0.19471
1171.54	0.0987	0.19471
1172.03	0.09765	0.19474
1172.51	0.09666	0.19478
1172.99	0.09573	0.19484
1173.47	0.09487	0.19491
1173.95	0.09408	0.19499
1174.44	0.09335	0.19506
1174.92	0.0927	0.19513
1175.4	0.09211	0.19519
1175.88	0.09158	0.19524
1176.37	0.09113	0.19527
1176.85	0.09074	0.19529
1177.33	0.09042	0.19527
1177.81	0.09017	0.19524
1178.29	0.08997	0.19517
1178.78	0.08984	0.19506
1179.26	0.08976	0.19493
1179.74	0.08973	0.19475
1180.22	0.08976	0.19454
1180.7	0.08983	0.19428
1181.19	0.08994	0.19399
1181.67	0.09009	0.19365
1182.15	0.09028	0.19327
1182.63	0.0905	0.19286
1183.12	0.09074	0.1924
1183.6	0.09101	0.1919
1184.08	0.09129	0.19137
1184.56	0.09159	0.1908
1185.04	0.0919	0.19019
1185.53	0.09221	0.18955
1186.01	0.09253	0.18887
1186.49	0.09285	0.18816
1186.97	0.09316	0.18743
1187.45	0.09347	0.18667
1187.94	0.09377	0.18588
1188.42	0.09406	0.18507
1188.9	0.09434	0.18425
1189.38	0.0946	0.18341
1189.86	0.09485	0.18256
1190.35	0.09508	0.18169
1190.83	0.09528	0.18082
1191.31	0.09547	0.17995
1191.79	0.09564	0.17908
1192.28	0.09578	0.17821
1192.76	0.0959	0.17735
1193.24	0.09599	0.17649
1193.72	0.09606	0.17564
1194.2	0.09611	0.17481
1194.68	0.09612	0.17399
1195.17	0.09611	0.17319
1195.65	0.09607	0.17241
1196.13	0.09601	0.17164
1196.61	0.09591	0.17089
1197.1	0.09579	0.17017
1197.58	0.09565	0.16946
1198.06	0.09547	0.16877
1198.54	0.09528	0.16811
1199.02	0.09505	0.16747
1199.51	0.0948	0.16685
1199.99	0.09453	0.16625
1200.47	0.09424	0.16567
1200.95	0.09393	0.16512
1201.43	0.0936	0.16459
1201.92	0.09326	0.16408
1202.4	0.0929	0.1636
1202.88	0.09252	0.16315
1203.36	0.09214	0.16272
1203.85	0.09174	0.16233
1204.33	0.09134	0.16197
1204.81	0.09094	0.16164
1205.29	0.09053	0.16135
1205.77	0.09011	0.16109
1206.26	0.0897	0.16088
1206.74	0.08929	0.16071
1207.22	0.08888	0.16058
1207.7	0.08848	0.1605
1208.18	0.08809	0.16047
1208.67	0.0877	0.16049
1209.15	0.08732	0.16056
1209.63	0.08695	0.16069
1210.11	0.0866	0.16088
1210.6	0.08626	0.16112
1211.08	0.08593	0.16142
1211.56	0.08561	0.16178
1212.04	0.08531	0.1622
1212.52	0.08503	0.16267
1213.01	0.08476	0.16321
1213.49	0.08451	0.16379
1213.97	0.08428	0.16444
1214.45	0.08407	0.16514
1214.93	0.08387	0.16589
1215.42	0.08369	0.16668
1215.9	0.08353	0.16753
1216.38	0.08338	0.16842
1216.86	0.08325	0.16935
1217.35	0.08314	0.17032
1217.83	0.08304	0.17132
1218.31	0.08296	0.17236
1218.79	0.08289	0.17342
1219.27	0.08283	0.17451
1219.76	0.08278	0.17562
1220.24	0.08275	0.17675
1220.72	0.08274	0.1779
1221.2	0.08273	0.17906
1221.68	0.08275	0.18023
1222.17	0.08278	0.18142
1222.65	0.08283	0.18261
1223.13	0.08291	0.18381
1223.61	0.08302	0.18501
1224.09	0.08316	0.18622
1224.58	0.08334	0.18744
1225.06	0.08356	0.18865
1225.54	0.08382	0.18987
1226.02	0.08414	0.19109
1226.51	0.08452	0.1923
1226.99	0.08496	0.19352
1227.47	0.08545	0.19473
1227.95	0.08602	0.19594
1228.43	0.08664	0.19714
1228.92	0.08734	0.19833
1229.4	0.08809	0.19951
1229.88	0.08891	0.20067
1230.36	0.0898	0.2018
1230.84	0.09074	0.20292
1231.33	0.09174	0.204
1231.81	0.0928	0.20506
1232.29	0.0939	0.20608
1232.77	0.09505	0.20705
1233.26	0.09624	0.20799
1233.74	0.09747	0.20887
1234.22	0.09873	0.2097
1234.7	0.10001	0.21047
1235.18	0.10131	0.21118
1235.66	0.10263	0.21182
1236.15	0.10396	0.21239
1236.63	0.10529	0.21289
1237.11	0.10661	0.21331
1237.59	0.10793	0.21364
1238.08	0.10923	0.21389
1238.56	0.11052	0.21405
1239.04	0.11177	0.21412
1239.52	0.113	0.21409
1240	0.11419	0.21396
1240.49	0.11534	0.21374
1240.97	0.11644	0.2134
1241.45	0.11749	0.21296
1241.93	0.11849	0.21241
1242.41	0.11942	0.21175
1242.9	0.1203	0.21097
1243.38	0.12111	0.21008
1243.86	0.12185	0.20907
1244.34	0.12252	0.20794
1244.83	0.12311	0.2067
1245.31	0.12362	0.20533
1245.79	0.12405	0.20385
1246.27	0.1244	0.20225
1246.75	0.12466	0.20053
1247.24	0.12484	0.1987
1247.72	0.12492	0.19676
1248.2	0.12492	0.19471
1248.68	0.12482	0.19255
1249.16	0.12463	0.19029
1249.65	0.12434	0.18794
1250.13	0.12396	0.18549
1250.61	0.12348	0.18295
1251.09	0.1229	0.18034
1251.58	0.12222	0.17765
1252.06	0.12145	0.17489
1252.54	0.12057	0.17207
1253.02	0.1196	0.16919
1253.5	0.11854	0.16626
1253.99	0.11738	0.1633
1254.47	0.11613	0.1603
1254.95	0.1148	0.15728
1255.43	0.11338	0.15424
1255.91	0.11189	0.1512
1256.4	0.11032	0.14814
1256.88	0.10868	0.1451
1257.36	0.10698	0.14207
1257.84	0.10522	0.13906
1258.33	0.1034	0.13609
1258.81	0.10154	0.13314
1259.29	0.09964	0.13025
1259.77	0.09771	0.1274
1260.25	0.09574	0.12461
1260.73	0.09375	0.12189
1261.22	0.09174	0.11923
1261.7	0.08971	0.11665
1262.18	0.08768	0.11416
1262.66	0.08563	0.11175
1263.15	0.08358	0.10943
1263.63	0.08154	0.1072
1264.11	0.0795	0.10508
1264.59	0.07746	0.10305
1265.07	0.07544	0.10113
1265.56	0.07343	0.09932
1266.04	0.07144	0.09761
1266.52	0.06948	0.09602
1267	0.06754	0.09453
1267.48	0.06563	0.09315
1267.97	0.06375	0.09189
1268.45	0.06192	0.09073
1268.93	0.06012	0.08968
1269.41	0.05838	0.08874
1269.9	0.05668	0.08791
1270.38	0.05504	0.08718
1270.86	0.05345	0.08655
1271.34	0.05192	0.08603
1271.82	0.05046	0.0856
1272.31	0.04906	0.08527
1272.79	0.04773	0.08503
1273.27	0.04648	0.08488
1273.75	0.04529	0.08481
1274.23	0.04419	0.08483
1274.72	0.04316	0.08493
1275.2	0.04221	0.0851
1275.68	0.04134	0.08535
1276.16	0.04056	0.08566
1276.64	0.03986	0.08603
1277.13	0.03924	0.08647
1277.61	0.03871	0.08696
1278.09	0.03826	0.0875
1278.57	0.0379	0.08809
1279.06	0.03761	0.08871
1279.54	0.0374	0.08937
1280.02	0.03727	0.09006
1280.5	0.0372	0.09078
1280.98	0.03721	0.09152
1281.47	0.03728	0.09227
1281.95	0.03741	0.09304
1282.43	0.0376	0.09381
1282.91	0.03783	0.09458
1283.39	0.03812	0.09534
1283.88	0.03845	0.0961
1284.36	0.03881	0.09684
1284.84	0.0392	0.09756
1285.32	0.03962	0.09825
1285.81	0.04007	0.09891
1286.29	0.04053	0.09953
1286.77	0.04101	0.10011
1287.25	0.0415	0.10065
1287.73	0.04199	0.10113
1288.22	0.04248	0.10156
1288.7	0.04298	0.10193
1289.18	0.04347	0.10224
1289.66	0.04395	0.10248
1290.14	0.04443	0.10267
1290.63	0.04489	0.10278
1291.11	0.04535	0.10283
1291.59	0.04579	0.10282
1292.07	0.04621	0.10274
1292.56	0.04663	0.10261
1293.04	0.04704	0.10241
1293.52	0.04744	0.10215
1294	0.04784	0.10184
1294.48	0.04823	0.10147
1294.97	0.04862	0.10105
1295.45	0.04901	0.10059
1295.93	0.0494	0.10008
1296.41	0.0498	0.09954
1296.89	0.05021	0.09895
1297.38	0.05062	0.09834
1297.86	0.05105	0.09769
1298.34	0.05149	0.09701
1298.82	0.05193	0.09631
1299.31	0.05239	0.09559
1299.79	0.05285	0.09485
1300.27	0.05332	0.0941
1300.75	0.05379	0.09335
1301.23	0.05428	0.0926
1301.71	0.05476	0.09185
1302.2	0.05525	0.09111
1302.68	0.05574	0.09038
1303.16	0.05623	0.08968
1303.64	0.05671	0.08901
1304.13	0.0572	0.08836
1304.61	0.05768	0.08776
1305.09	0.05815	0.0872
1305.57	0.05862	0.08669
1306.05	0.05907	0.08623
1306.54	0.05952	0.08582
1307.02	0.05995	0.08548
1307.5	0.06037	0.0852
1307.98	0.06078	0.08498
1308.46	0.06117	0.08484
1308.95	0.06154	0.08476
1309.43	0.0619	0.08475
1309.91	0.06224	0.08482
1310.39	0.06256	0.08496
1310.88	0.06285	0.08517
1311.36	0.06314	0.08545
1311.84	0.0634	0.08579
1312.32	0.06364	0.08621
1312.8	0.06386	0.08669
1313.29	0.06407	0.08723
1313.77	0.06426	0.08783
1314.25	0.06443	0.08848
1314.73	0.06459	0.08919
1315.21	0.06473	0.08994
1315.7	0.06485	0.09074
1316.18	0.06496	0.09158
1316.66	0.06506	0.09246
1317.14	0.06514	0.09338
1317.62	0.06521	0.09432
1318.11	0.06527	0.0953
1318.59	0.06531	0.0963
1319.07	0.06534	0.09732
1319.55	0.06535	0.09836
1320.04	0.06535	0.09942
1320.52	0.06533	0.1005
1321	0.06529	0.10159
1321.48	0.06523	0.1027
1321.96	0.06516	0.10381
1322.45	0.06506	0.10493
1322.93	0.06494	0.10607
1323.41	0.0648	0.10721
1323.89	0.06464	0.10835
1324.38	0.06446	0.1095
1324.86	0.06426	0.11066
1325.34	0.06405	0.11181
1325.82	0.06383	0.11297
1326.3	0.06359	0.11413
1326.79	0.06334	0.11529
1327.27	0.06309	0.11645
1327.75	0.06284	0.11762
1328.23	0.06259	0.11879
1328.71	0.06234	0.11995
1329.2	0.0621	0.12112
1329.68	0.06187	0.12228
1330.16	0.06165	0.12343
1330.64	0.06145	0.12458
1331.12	0.06127	0.12571
1331.61	0.06111	0.12684
1332.09	0.06097	0.12795
1332.57	0.06086	0.12905
1333.05	0.06077	0.13013
1333.54	0.06071	0.13118
1334.02	0.06068	0.13221
1334.5	0.06068	0.13321
1334.98	0.0607	0.13418
1335.46	0.06076	0.13512
1335.95	0.06085	0.13602
1336.43	0.06097	0.13689
1336.91	0.06113	0.13771
1337.39	0.06133	0.13851
1337.87	0.06157	0.13926
1338.36	0.06185	0.13998
1338.84	0.06218	0.14064
1339.32	0.06254	0.14126
1339.8	0.06293	0.14183
1340.29	0.06334	0.14233
1340.77	0.06378	0.14278
1341.25	0.06425	0.14317
1341.73	0.06475	0.1435
1342.21	0.06527	0.14377
1342.69	0.06581	0.14399
1343.18	0.06639	0.14416
1343.66	0.06698	0.14427
1344.14	0.06758	0.14433
1344.62	0.06819	0.14434
1345.11	0.0688	0.1443
1345.59	0.0694	0.14421
1346.07	0.06998	0.14407
1346.55	0.07054	0.14388
1347.03	0.07105	0.14364
1347.52	0.07152	0.14335
1348	0.07191	0.143
1348.48	0.07223	0.14261
1348.96	0.07247	0.14216
1349.44	0.07261	0.14166
1349.93	0.07265	0.14111
1350.41	0.07258	0.14051
1350.89	0.07239	0.13986
1351.37	0.0721	0.13916
1351.86	0.0717	0.13842
1352.34	0.07122	0.13765
1352.82	0.07068	0.13686
1353.3	0.07011	0.13607
1353.78	0.06952	0.13529
1354.27	0.06893	0.13452
1354.75	0.06837	0.13378
1355.23	0.06786	0.13308
1355.71	0.06741	0.13242
1356.19	0.06705	0.13183
1356.68	0.06679	0.13131
1357.16	0.06664	0.13087
1357.64	0.06663	0.13051
1358.12	0.06675	0.13024
1358.61	0.06703	0.13007
1359.09	0.06748	0.13002
1359.57	0.06811	0.13009
1360.05	0.06894	0.13029
1360.53	0.06997	0.13063
1361.02	0.0712	0.13111
1361.5	0.07264	0.13173
1361.98	0.07427	0.13249
1362.46	0.07611	0.13338
1362.94	0.07813	0.13441
[truncated: 5,470 more rows]

## Sheet: Fig. 2c
Magnetic field (G)	2 min	Magnetic field (G)	0 min
3460	-0.01788		--
3460.1	-0.01746	--	--
3460.2	-0.01704	--	--
3460.3	-0.01662	--	--
3460.4	-0.0162	--	--
3460.5	-0.01578	--	--
3460.6	-0.01536	--	--
3460.7	-0.01494	--	--
3460.8	-0.01452	--	--
3460.9	-0.0141	--	--
3461	-0.01367	--	--
3461.1	-0.01325	--	--
3461.2	-0.01283	--	--
3461.3	-0.01241	--	--
3461.4	-0.01199	--	--
3461.5	-0.01157	--	--
3461.6	-0.01115	--	--
3461.7	-0.01073	--	--
3461.8	-0.01031	3461.8	-0.0018
3461.9	-0.00988	3461.9	-0.00121
3462	-0.00946	3462	-0.000860996
3462.1	-0.00904	3462.1	-0.000860151
3462.2	-0.00862	3462.2	-0.000722907
3462.3	-0.0082	3462.3	-0.000677407
3462.4	-0.00778	3462.4	-0.000539969
3462.5	-0.00736	3462.5	-0.000476204
3462.6	-0.00694	3462.6	-0.000210826
3462.7	-0.00652	3462.7	-0.000231597
3462.8	-0.0061	3462.8	-0.000249131
3462.9	-0.00568	3462.9	-0.00038797
3463	-0.00526	3463	-0.00025941
3463.1	-0.00484	3463.1	-0.00014831
3463.2	-0.00442	3463.2	-0.000169814
3463.3	-0.004	3463.3	-0.000208671
3463.4	-0.00358	3463.4	-0.00013442
3463.5	-0.00316	3463.5	-0.000120234
3463.6	-0.00274	3463.6	-0.000184007
3463.7	-0.00232	3463.7	-0.00015768
3463.8	-0.0019	3463.8	-0.000113387
3463.9	-0.00148	3463.9	-5.61041e-05
3464	-0.00106	3464	4.09993e-06
3464.1	-0.000640432	3464.1	8.68522e-05
3464.2	-0.000220049	3464.2	0.000128299
3464.3	0.000200698	3464.3	0.000228227
3464.4	0.000621948	3464.4	0.00026701
3464.5	0.00104	3464.5	0.000337325
3464.6	0.00147	3464.6	0.000309369
3464.7	0.00189	3464.7	0.00043375
3464.8	0.00232	3464.8	0.000387103
3464.9	0.00274	3464.9	0.000382325
3465	0.00316	3465	0.000424214
3465.1	0.00357	3465.1	0.000428976
3465.2	0.00399	3465.2	0.000462644
3465.3	0.0044	3465.3	0.000544974
3465.4	0.00481	3465.4	0.00057868
3465.5	0.00521	3465.5	0.000528322
3465.6	0.00562	3465.6	0.000541876
3465.7	0.00602	3465.7	0.000632997
3465.8	0.00642	3465.8	0.00064894
3465.9	0.00681	3465.9	0.000703295
3466	0.0072	3466	0.000809216
3466.1	0.00758	3466.1	0.000777082
3466.2	0.00797	3466.2	0.000837606
3466.3	0.00835	3466.3	0.000965195
3466.4	0.00872	3466.4	0.00104
3466.5	0.00909	3466.5	0.00113
3466.6	0.00946	3466.6	0.00116
3466.7	0.00983	3466.7	0.00115
3466.8	0.01019	3466.8	0.00112
3466.9	0.01055	3466.9	0.0011
3467	0.0109	3467	0.00105
3467.1	0.01125	3467.1	0.00112
3467.2	0.0116	3467.2	0.00121
3467.3	0.01195	3467.3	0.00123
3467.4	0.01229	3467.4	0.00122
3467.5	0.01262	3467.5	0.00138
3467.6	0.01296	3467.6	0.0014
3467.7	0.01328	3467.7	0.00144
3467.8	0.01361	3467.8	0.0014
3467.9	0.01393	3467.9	0.00146
3468	0.01424	3468	0.00154
3468.1	0.01455	3468.1	0.0015
3468.2	0.01485	3468.2	0.00157
3468.3	0.01515	3468.3	0.00159
3468.4	0.01544	3468.4	0.00173
3468.5	0.01573	3468.5	0.00168
3468.6	0.01601	3468.6	0.00176
3468.7	0.01628	3468.7	0.00175
3468.8	0.01654	3468.8	0.00182
3468.9	0.0168	3468.9	0.00171
3469	0.01704	3469	0.0016
3469.1	0.01728	3469.1	0.00159
3469.2	0.0175	3469.2	0.00152
3469.3	0.01772	3469.3	0.0015
3469.4	0.01792	3469.4	0.0015
3469.5	0.01812	3469.5	0.00148
3469.6	0.0183	3469.6	0.00148
3469.7	0.01847	3469.7	0.00148
3469.8	0.01863	3469.8	0.00149
3469.9	0.01878	3469.9	0.00147
3470	0.01891	3470	0.0014
3470.1	0.01903	3470.1	0.0015
3470.2	0.01914	3470.2	0.00156
3470.3	0.01924	3470.3	0.00146
3470.4	0.01932	3470.4	0.00136
3470.5	0.0194	3470.5	0.00143
3470.6	0.01945	3470.6	0.00143
3470.7	0.0195	3470.7	0.00147
3470.8	0.01953	3470.8	0.00143
3470.9	0.01955	3470.9	0.00143
3471	0.01956	3471	0.00149
3471.1	0.01955	3471.1	0.00148
3471.2	0.01952	3471.2	0.00141
3471.3	0.01949	3471.3	0.00146
3471.4	0.01943	3471.4	0.00147
3471.5	0.01937	3471.5	0.00156
3471.6	0.01929	3471.6	0.00158
3471.7	0.01919	3471.7	0.00158
3471.8	0.01908	3471.8	0.00165
3471.9	0.01896	3471.9	0.00163
3472	0.01882	3472	0.00163
3472.1	0.01867	3472.1	0.00171
3472.2	0.0185	3472.2	0.00167
3472.3	0.01832	3472.3	0.00178
3472.4	0.01813	3472.4	0.00175
3472.5	0.01792	3472.5	0.00178
3472.6	0.0177	3472.6	0.00182
3472.7	0.01747	3472.7	0.00176
3472.8	0.01722	3472.8	0.00172
3472.9	0.01696	3472.9	0.00171
3473	0.01669	3473	0.00169
3473.1	0.01641	3473.1	0.00168
3473.2	0.01611	3473.2	0.0016
3473.3	0.0158	3473.3	0.00148
3473.4	0.01548	3473.4	0.00142
3473.5	0.01514	3473.5	0.00136
3473.6	0.01479	3473.6	0.00128
3473.7	0.01442	3473.7	0.00119
3473.8	0.01404	3473.8	0.00112
3473.9	0.01364	3473.9	0.000973022
3474	0.01323	3474	0.000980327
3474.1	0.01279	3474.1	0.000916856
3474.2	0.01234	3474.2	0.000835946
3474.3	0.01186	3474.3	0.000817849
3474.4	0.01137	3474.4	0.00078483
3474.5	0.01085	3474.5	0.000751987
3474.6	0.01032	3474.6	0.000629846
3474.7	0.00976	3474.7	0.000654138
3474.8	0.00917	3474.8	0.000643878
3474.9	0.00856	3474.9	0.000592222
3475	0.00793	3475	0.000504876
3475.1	0.00728	3475.1	0.000497723
3475.2	0.0066	3475.2	0.000290409
3475.3	0.00589	3475.3	0.000241172
3475.4	0.00516	3475.4	0.000235541
3475.5	0.00441	3475.5	0.000218632
3475.6	0.00364	3475.6	0.000189005
3475.7	0.00284	3475.7	0.00030711
3475.8	0.00202	3475.8	0.000327052
3475.9	0.00118	3475.9	0.000293381
3476	0.000314507	3476	0.000232934
3476.1	-0.000567643	3476.1	0.000180187
3476.2	-0.00147	3476.2	0.000139562
3476.3	-0.00238	3476.3	3.13454e-05
3476.4	-0.00332	3476.4	5.74364e-05
3476.5	-0.00426	3476.5	-9.61598e-06
3476.6	-0.00521	3476.6	-0.000140319
3476.7	-0.00617	3476.7	-0.000280265
3476.8	-0.00714	3476.8	-0.000476142
3476.9	-0.00812	3476.9	-0.00053472
3477	-0.00909	3477	-0.000574172
3477.1	-0.01007	3477.1	-0.000613033
3477.2	-0.01105	3477.2	-0.000597115
3477.3	-0.01203	3477.3	-0.000613685
3477.4	-0.013	3477.4	-0.000728382
3477.5	-0.01397	3477.5	-0.000806041
3477.6	-0.01493	3477.6	-0.000907969
3477.7	-0.01589	3477.7	-0.000925213
3477.8	-0.01684	3477.8	-0.00104
3477.9	-0.01778	3477.9	-0.00104
3478	-0.01871	3478	-0.00113
3478.1	-0.01963	3478.1	-0.0012
3478.2	-0.02053	3478.2	-0.00131
3478.3	-0.02143	3478.3	-0.00135
3478.4	-0.02232	3478.4	-0.00138
3478.5	-0.02319	3478.5	-0.00156
3478.6	-0.02405	3478.6	-0.00166
3478.7	-0.0249	3478.7	-0.00182
3478.8	-0.02573	3478.8	-0.00184
3478.9	-0.02655	3478.9	-0.002
3479	-0.02736	3479	-0.00211
3479.1	-0.02815	3479.1	-0.0022
3479.2	-0.02893	3479.2	-0.00219
3479.3	-0.02969	3479.3	-0.00223
3479.4	-0.03043	3479.4	-0.00218
3479.5	-0.03117	3479.5	-0.00234
3479.6	-0.03188	3479.6	-0.00238
3479.7	-0.03258	3479.7	-0.00245
3479.8	-0.03327	3479.8	-0.0025
3479.9	-0.03393	3479.9	-0.0026
3480	-0.03458	3480	-0.00262
3480.1	-0.03521	3480.1	-0.00277
3480.2	-0.03582	3480.2	-0.00272
3480.3	-0.03642	3480.3	-0.00273
3480.4	-0.03698	3480.4	-0.00291
3480.5	-0.03753	3480.5	-0.00306
3480.6	-0.03805	3480.6	-0.00309
3480.7	-0.03854	3480.7	-0.0031
3480.8	-0.03901	3480.8	-0.00317
3480.9	-0.03944	3480.9	-0.00326
3481	-0.03985	3481	-0.00337
3481.1	-0.04023	3481.1	-0.0034
3481.2	-0.04057	3481.2	-0.00339
3481.3	-0.04088	3481.3	-0.00344
3481.4	-0.04116	3481.4	-0.00349
3481.5	-0.0414	3481.5	-0.00349
3481.6	-0.04161	3481.6	-0.00361
3481.7	-0.04179	3481.7	-0.00359
3481.8	-0.04193	3481.8	-0.00377
3481.9	-0.04204	3481.9	-0.00384
3482	-0.0421	3482	-0.00394
3482.1	-0.04214	3482.1	-0.00396
3482.2	-0.04214	3482.2	-0.00404
3482.3	-0.0421	3482.3	-0.00402
3482.4	-0.04204	3482.4	-0.00408
3482.5	-0.04194	3482.5	-0.00407
3482.6	-0.04181	3482.6	-0.00411
3482.7	-0.04165	3482.7	-0.00405
3482.8	-0.04146	3482.8	-0.00415
3482.9	-0.04125	3482.9	-0.00411
3483	-0.04101	3483	-0.00408
3483.1	-0.04074	3483.1	-0.0041
3483.2	-0.04046	3483.2	-0.00413
3483.3	-0.04016	3483.3	-0.00419
3483.4	-0.03983	3483.4	-0.00425
3483.5	-0.03949	3483.5	-0.00425
3483.6	-0.03914	3483.6	-0.00421
3483.7	-0.03877	3483.7	-0.00417
3483.8	-0.03838	3483.8	-0.00406
3483.9	-0.03799	3483.9	-0.00407
3484	-0.03757	3484	-0.004
3484.1	-0.03715	3484.1	-0.00392
3484.2	-0.03671	3484.2	-0.00393
3484.3	-0.03626	3484.3	-0.00383
3484.4	-0.0358	3484.4	-0.00369
3484.5	-0.03532	3484.5	-0.00363
3484.6	-0.03483	3484.6	-0.0035
3484.7	-0.03433	3484.7	-0.00337
3484.8	-0.03381	3484.8	-0.00328
3484.9	-0.03328	3484.9	-0.00323
3485	-0.03273	3485	-0.00319
3485.1	-0.03216	3485.1	-0.0031
3485.2	-0.03157	3485.2	-0.00294
3485.3	-0.03097	3485.3	-0.00282
3485.4	-0.03034	3485.4	-0.00277
3485.5	-0.02969	3485.5	-0.00257
3485.6	-0.02902	3485.6	-0.00257
3485.7	-0.02832	3485.7	-0.00253
3485.8	-0.0276	3485.8	-0.00255
3485.9	-0.02686	3485.9	-0.00247
3486	-0.02609	3486	-0.00248
3486.1	-0.02529	3486.1	-0.00241
3486.2	-0.02448	3486.2	-0.00238
3486.3	-0.02364	3486.3	-0.00233
3486.4	-0.02277	3486.4	-0.00231
3486.5	-0.02189	3486.5	-0.00237
3486.6	-0.02098	3486.6	-0.00236
3486.7	-0.02006	3486.7	-0.00236
3486.8	-0.01912	3486.8	-0.00233
3486.9	-0.01816	3486.9	-0.00232
3487	-0.01719	3487	-0.00227
3487.1	-0.01621	3487.1	-0.00223
3487.2	-0.01523	3487.2	-0.00222
3487.3	-0.01423	3487.3	-0.00228
3487.4	-0.01324	3487.4	-0.00227
3487.5	-0.01224	3487.5	-0.0023
3487.6	-0.01125	3487.6	-0.00228
3487.7	-0.01026	3487.7	-0.0023
3487.8	-0.00928	3487.8	-0.00231
3487.9	-0.00831	3487.9	-0.00224
3488	-0.00735	3488	-0.00224
3488.1	-0.0064	3488.1	-0.00218
3488.2	-0.00546	3488.2	-0.00221
3488.3	-0.00454	3488.3	-0.0022
3488.4	-0.00364	3488.4	-0.00221
3488.5	-0.00275	3488.5	-0.00211
3488.6	-0.00187	3488.6	-0.00211
3488.7	-0.00101	3488.7	-0.00202
3488.8	-0.000168111	3488.8	-0.00185
3488.9	0.000662889	3488.9	-0.00174
3489	0.00148	3489	-0.00165
3489.1	0.00229	3489.1	-0.0016
3489.2	0.00308	3489.2	-0.00149
3489.3	0.00387	3489.3	-0.0014
3489.4	0.00465	3489.4	-0.00132
3489.5	0.00543	3489.5	-0.0013
3489.6	0.0062	3489.6	-0.0012
3489.7	0.00696	3489.7	-0.00125
3489.8	0.00773	3489.8	-0.00111
3489.9	0.0085	3489.9	-0.000946418
3490	0.00927	3490	-0.000823268
3490.1	0.01004	3490.1	-0.000714635
3490.2	0.01082	3490.2	-0.000569767
3490.3	0.0116	3490.3	-0.000502868
3490.4	0.01239	3490.4	-0.000303568
3490.5	0.01319	3490.5	-0.000300363
3490.6	0.01399	3490.6	-0.000277693
3490.7	0.01481	3490.7	-0.000113041
3490.8	0.01563	3490.8	9.35253e-05
3490.9	0.01647	3490.9	0.000202831
3491	0.01731	3491	0.000363684
3491.1	0.01817	3491.1	0.000491194
3491.2	0.01904	3491.2	0.000676847
3491.3	0.01991	3491.3	0.000832307
3491.4	0.0208	3491.4	0.000988478
3491.5	0.0217	3491.5	0.00114
3491.6	0.02261	3491.6	0.00123
3491.7	0.02353	3491.7	0.00134
3491.8	0.02445	3491.8	0.00143
3491.9	0.02538	3491.9	0.00158
3492	0.02632	3492	0.00158
3492.1	0.02726	3492.1	0.00177
3492.2	0.02821	3492.2	0.00186
3492.3	0.02916	3492.3	0.00201
3492.4	0.03011	3492.4	0.00204
3492.5	0.03107	3492.5	0.00222
3492.6	0.03203	3492.6	0.00233
3492.7	0.03298	3492.7	0.00247
3492.8	0.03394	3492.8	0.00261
3492.9	0.0349	3492.9	0.00277
3493	0.03586	3493	0.00282
3493.1	0.03682	3493.1	0.00297
3493.2	0.03778	3493.2	0.00299
3493.3	0.03874	3493.3	0.00312
3493.4	0.03969	3493.4	0.00328
3493.5	0.04065	3493.5	0.00343
3493.6	0.04161	3493.6	0.00362
3493.7	0.04256	3493.7	0.00377
3493.8	0.04351	3493.8	0.00391
3493.9	0.04447	3493.9	0.00409
3494	0.04542	3494	0.00422
3494.1	0.04637	3494.1	0.00427
3494.2	0.04732	3494.2	0.0044
3494.3	0.04827	3494.3	0.00442
3494.4	0.04921	3494.4	0.00449
3494.5	0.05016	3494.5	0.00466
3494.6	0.0511	3494.6	0.0046
3494.7	0.05203	3494.7	0.00459
3494.8	0.05296	3494.8	0.00457
3494.9	0.05388	3494.9	0.0045
3495	0.05479	3495	0.00456
3495.1	0.05569	3495.1	0.00452
3495.2	0.05657	3495.2	0.00451
3495.3	0.05743	3495.3	0.00454
3495.4	0.05827	3495.4	0.00456
3495.5	0.05908	3495.5	0.00451
3495.6	0.05986	3495.6	0.00452
3495.7	0.06062	3495.7	0.00461
3495.8	0.06133	3495.8	0.00453
3495.9	0.06201	3495.9	0.00466
3496	0.06264	3496	0.00468
3496.1	0.06323	3496.1	0.00479
3496.2	0.06376	3496.2	0.00472
3496.3	0.06424	3496.3	0.00473
3496.4	0.06467	3496.4	0.00471
3496.5	0.06504	3496.5	0.00482
3496.6	0.06535	3496.6	0.00479
3496.7	0.06559	3496.7	0.00482
3496.8	0.06577	3496.8	0.00486
3496.9	0.06589	3496.9	0.00496
3497	0.06594	3497	0.00503
3497.1	0.06593	3497.1	0.00513
3497.2	0.06585	3497.2	0.00519
3497.3	0.0657	3497.3	0.0053
3497.4	0.06549	3497.4	0.00533
3497.5	0.06521	3497.5	0.00531
3497.6	0.06487	3497.6	0.00544
3497.7	0.06447	3497.7	0.0055
3497.8	0.06401	3497.8	0.00561
3497.9	0.06349	3497.9	0.00565
3498	0.06291	3498	0.00572
3498.1	0.06227	3498.1	0.00577
3498.2	0.06158	3498.2	0.00573
3498.3	0.06083	3498.3	0.00571
3498.4	0.06003	3498.4	0.00575
3498.5	0.05919	3498.5	0.00571
3498.6	0.0583	3498.6	0.00577
3498.7	0.05736	3498.7	0.00589
3498.8	0.05638	3498.8	0.00588
3498.9	0.05536	3498.9	0.00589
3499	0.0543	3499	0.0059
3499.1	0.05321	3499.1	0.00578
3499.2	0.05208	3499.2	0.00583
3499.3	0.05092	3499.3	0.00575
3499.4	0.04974	3499.4	0.0057
3499.5	0.04852	3499.5	0.00566
3499.6	0.04729	3499.6	0.00557
3499.7	0.04603	3499.7	0.00552
3499.8	0.04475	3499.8	0.00535
3499.9	0.04344	3499.9	0.00526
3500	0.04212	3500	0.00519
3500.1	0.04078	3500.1	0.00505
3500.2	0.03942	3500.2	0.0049
3500.3	0.03804	3500.3	0.00479
3500.4	0.03665	3500.4	0.00465
3500.5	0.03523	3500.5	0.00455
3500.6	0.03379	3500.6	0.00435
3500.7	0.03234	3500.7	0.00419
3500.8	0.03086	3500.8	0.00398
3500.9	0.02936	3500.9	0.00386
3501	0.02784	3501	0.00364
3501.1	0.0263	3501.1	0.00336
3501.2	0.02474	3501.2	0.0032
3501.3	0.02315	3501.3	0.00301
3501.4	0.02155	3501.4	0.00276
3501.5	0.01992	3501.5	0.00249
3501.6	0.01826	3501.6	0.00231
3501.7	0.01659	3501.7	0.00219
3501.8	0.0149	3501.8	0.00202
3501.9	0.01319	3501.9	0.00183
3502	0.01147	3502	0.00168
3502.1	0.00973	3502.1	0.0015
3502.2	0.00798	3502.2	0.00131
3502.3	0.00622	3502.3	0.00121
3502.4	0.00445	3502.4	0.00104
3502.5	0.00268	3502.5	0.000942982
3502.6	0.000904367	3502.6	0.000827137
3502.7	-0.000867357	3502.7	0.000724828
3502.8	-0.00263	3502.8	0.000560716
3502.9	-0.0044	3502.9	0.000368312
3503	-0.00615	3503	7.72476e-05
3503.1	-0.00789	3503.1	-0.00010824
3503.2	-0.00961	3503.2	-0.000363577
3503.3	-0.01132	3503.3	-0.000455715
3503.4	-0.01301	3503.4	-0.000615852
3503.5	-0.01468	3503.5	-0.000755624
3503.6	-0.01633	3503.6	-0.000959888
3503.7	-0.01796	3503.7	-0.00114
3503.8	-0.01956	3503.8	-0.00129
3503.9	-0.02114	3503.9	-0.00145
3504	-0.0227	3504	-0.00156
3504.1	-0.02422	3504.1	-0.00173
3504.2	-0.02573	3504.2	-0.00197
3504.3	-0.0272	3504.3	-0.00211
3504.4	-0.02865	3504.4	-0.00226
3504.5	-0.03007	3504.5	-0.00235
3504.6	-0.03147	3504.6	-0.00244
3504.7	-0.03284	3504.7	-0.00256
3504.8	-0.03418	3504.8	-0.00266
3504.9	-0.0355	3504.9	-0.0027
3505	-0.03678	3505	-0.00283
3505.1	-0.03804	3505.1	-0.00281
3505.2	-0.03927	3505.2	-0.00289
3505.3	-0.04046	3505.3	-0.00294
3505.4	-0.04163	3505.4	-0.00293
3505.5	-0.04277	3505.5	-0.00288
3505.6	-0.04387	3505.6	-0.0029
3505.7	-0.04495	3505.7	-0.00295
3505.8	-0.04599	3505.8	-0.00296
3505.9	-0.047	3505.9	-0.00301
3506	-0.04797	3506	-0.00308
3506.1	-0.04891	3506.1	-0.00306
3506.2	-0.04982	3506.2	-0.00313
3506.3	-0.05069	3506.3	-0.00318
3506.4	-0.05152	3506.4	-0.00326
3506.5	-0.05231	3506.5	-0.00315
3506.6	-0.05306	3506.6	-0.0032
3506.7	-0.05376	3506.7	-0.00319
3506.8	-0.05442	3506.8	-0.00328
3506.9	-0.05504	3506.9	-0.00328
3507	-0.05561	3507	-0.00329
3507.1	-0.05614	3507.1	-0.00323
3507.2	-0.05661	3507.2	-0.00322
3507.3	-0.05704	3507.3	-0.00319
3507.4	-0.05742	3507.4	-0.00324
3507.5	-0.05774	3507.5	-0.00326
3507.6	-0.05802	3507.6	-0.00334
3507.7	-0.05824	3507.7	-0.00324
3507.8	-0.05841	3507.8	-0.00316
3507.9	-0.05852	3507.9	-0.00321
3508	-0.05859	3508	-0.00321
3508.1	-0.05861	3508.1	-0.0032
3508.2	-0.05857	3508.2	-0.00323
3508.3	-0.05849	3508.3	-0.00323
3508.4	-0.05836	3508.4	-0.00318
3508.5	-0.05818	3508.5	-0.00316
3508.6	-0.05796	3508.6	-0.00318
3508.7	-0.05769	3508.7	-0.00325
3508.8	-0.05739	3508.8	-0.00322
3508.9	-0.05705	3508.9	-0.00321
3509	-0.05667	3509	-0.00326
3509.1	-0.05626	3509.1	-0.00331
3509.2	-0.05582	3509.2	-0.00328
3509.3	-0.05535	3509.3	-0.00328
3509.4	-0.05486	3509.4	-0.00327
3509.5	-0.05434	3509.5	-0.0033
3509.6	-0.0538	3509.6	-0.00318
3509.7	-0.05325	3509.7	-0.00318
3509.8	-0.05267	3509.8	-0.00318
3509.9	-0.05209	3509.9	-0.00312
3510	-0.05148	3510	-0.00309
3510.1	-0.05087	3510.1	-0.00304
3510.2	-0.05025	3510.2	-0.00302
3510.3	-0.04963	3510.3	-0.00291
3510.4	-0.049	3510.4	-0.00278
3510.5	-0.04836	3510.5	-0.00272
3510.6	-0.04772	3510.6	-0.00264
3510.7	-0.04709	3510.7	-0.00256
3510.8	-0.04645	3510.8	-0.00249
3510.9	-0.04581	3510.9	-0.00233
3511	-0.04518	3511	-0.00224
3511.1	-0.04455	3511.1	-0.00206
3511.2	-0.04392	3511.2	-0.00192
3511.3	-0.0433	3511.3	-0.00173
3511.4	-0.04268	3511.4	-0.00152
3511.5	-0.04206	3511.5	-0.00144
3511.6	-0.04145	3511.6	-0.00136
3511.7	-0.04085	3511.7	-0.00115
3511.8	-0.04025	3511.8	-0.000980468
3511.9	-0.03965	3511.9	-0.000875703
3512	-0.03905	3512	-0.000879879
3512.1	-0.03846	3512.1	-0.00084282
3512.2	-0.03787	3512.2	-0.000651584
3512.3	-0.03728	3512.3	-0.00050297
3512.4	-0.03669	3512.4	-0.000387978
3512.5	-0.0361	3512.5	-0.000248597
3512.6	-0.03551	3512.6	-0.00015954
3512.7	-0.03492	3512.7	-0.000101279
3512.8	-0.03432	3512.8	-6.35205e-05
3512.9	-0.03373	3512.9	-1.1065e-05
3513	-0.03313	3513	0.000103222
3513.1	-0.03252	3513.1	0.00014133
3513.2	-0.03191	3513.2	0.000201841
3513.3	-0.0313	3513.3	0.000353035
3513.4	-0.03068	3513.4	0.000370786
3513.5	-0.03005	3513.5	0.000408565
3513.6	-0.02942	3513.6	0.000329872
3513.7	-0.02878	3513.7	0.000401908
3513.8	-0.02814	3513.8	0.00042202
3513.9	-0.02749	3513.9	0.000487726
3514	-0.02683	3514	0.000491779
3514.1	-0.02616	3514.1	0.000487725
3514.2	-0.0255	3514.2	0.000409757
3514.3	-0.02482	3514.3	0.000449766
3514.4	-0.02414	3514.4	0.000483147
3514.5	-0.02346	3514.5	0.000587499
3514.6	-0.02278	3514.6	0.0004815
3514.7	-0.02209	3514.7	0.000532345
3514.8	-0.0214	3514.8	0.000517813
3514.9	-0.02071	3514.9	0.00051297
3515	-0.02002	3515	0.000422599
3515.1	-0.01933	3515.1	0.000404871
3515.2	-0.01863	3515.2	0.000366636
3515.3	-0.01793	3515.3	0.000329999
3515.4	-0.01722	3515.4	0.000298581
3515.5	-0.01651	3515.5	0.000252207
3515.6	-0.0158	3515.6	0.000206092
3515.7	-0.01507	3515.7	8.59293e-05
3515.8	-0.01434	3515.8	-1.66449e-05
3515.9	-0.0136	3515.9	-0.000107175
3516	-0.01285	3516	-0.000154013
3516.1	-0.0121	3516.1	-0.000224474
3516.2	-0.01133	3516.2	-0.000325156
3516.3	-0.01055	3516.3	-0.000384658
3516.4	-0.00976	3516.4	-0.000409124
3516.5	-0.00895	3516.5	-0.000477486
3516.6	-0.00813	3516.6	-0.000489998
3516.7	-0.0073	3516.7	-0.000499283
3516.8	-0.00645	3516.8	-0.000604426
3516.9	-0.00559	3516.9	-0.000557686
3517	-0.00471	3517	-0.000576684
3517.1	-0.00382	3517.1	-0.00048675
3517.2	-0.00291	3517.2	-0.000535137
3517.3	-0.00199	3517.3	-0.000469669
3517.4	-0.00105	3517.4	-0.000532707
3517.5	-9.62221e-05	3517.5	-0.000652109
3517.6	0.000868623	3517.6	-0.00073422
3517.7	0.00185	3517.7	-0.00076699
3517.8	0.00284	3517.8	-0.000759068
3517.9	0.00384	3517.9	-0.000719948
3518	0.00485	3518	-0.000773904
3518.1	0.00587	3518.1	-0.000832433
3518.2	0.0069	3518.2	-0.000776912
3518.3	0.00794	3518.3	-0.000878768
3518.4	0.00898	3518.4	-0.000979099
3518.5	0.01002	3518.5	-0.00102
3518.6	0.01107	3518.6	-0.0011
3518.7	0.01212	3518.7	-0.00114
3518.8	0.01318	3518.8	-0.00114
3518.9	0.01422	3518.9	-0.0011
3519	0.01527	3519	-0.00099253
3519.1	0.01631	3519.1	-0.00102
3519.2	0.01734	3519.2	-0.000966648
3519.3	0.01836	3519.3	-0.000945672
3519.4	0.01938	3519.4	-0.000926342
3519.5	0.02038	3519.5	-0.00101
3519.6	0.02137	3519.6	-0.00101
3519.7	0.02234	3519.7	-0.000991692
3519.8	0.0233	3519.8	-0.000951376
3519.9	0.02425	3519.9	-0.001
3520	0.02518	3520	-0.000979174
3520.1	0.02609	3520.1	-0.000976072
3520.2	0.02698	3520.2	-0.00102
3520.3	0.02786	3520.3	-0.00106
3520.4	0.02873	3520.4	-0.00101
3520.5	0.02957	3520.5	-0.00101
3520.6	0.0304	3520.6	-0.00106
3520.7	0.03121	3520.7	-0.0011
3520.8	0.032	3520.8	-0.00112
3520.9	0.03278	3520.9	-0.00118
3521	0.03354	3521	-0.00117
3521.1	0.03428	3521.1	-0.00126
3521.2	0.03501	3521.2	-0.00128
3521.3	0.03571	3521.3	-0.00124
3521.4	0.0364	3521.4	-0.00118
3521.5	0.03706	3521.5	-0.00119
3521.6	0.03771	3521.6	-0.00123
3521.7	0.03833	3521.7	-0.00123
3521.8	0.03893	3521.8	-0.00119
3521.9	0.0395	3521.9	-0.00117
3522	0.04005	3522	-0.00124
3522.1	0.04057	3522.1	-0.00127
3522.2	0.04107	3522.2	-0.00121
3522.3	0.04154	3522.3	-0.00119
3522.4	0.04197	3522.4	-0.0012
3522.5	0.04238	3522.5	-0.00131
3522.6	0.04275	3522.6	-0.0014
3522.7	0.0431	3522.7	-0.00143
3522.8	0.0434	3522.8	-0.00147
3522.9	0.04367	3522.9	-0.00147
3523	0.04391	3523	-0.00144
3523.1	0.04411	3523.1	-0.00137
3523.2	0.04427	3523.2	-0.0013
3523.3	0.0444	3523.3	-0.00132
3523.4	0.04449	3523.4	-0.00126
3523.5	0.04454	3523.5	-0.00124
3523.6	0.04456	3523.6	-0.00119
3523.7	0.04453	3523.7	-0.0012
3523.8	0.04447	3523.8	-0.0012
3523.9	0.04438	3523.9	-0.00105
3524	0.04425	3524	-0.0011
3524.1	0.04408	3524.1	-0.00107
3524.2	0.04388	3524.2	-0.00106
3524.3	0.04365	3524.3	-0.00102
3524.4	0.04338	3524.4	-0.00103
3524.5	0.04307	3524.5	-0.000929287
3524.6	0.04274	3524.6	-0.000924352
3524.7	0.04237	3524.7	-0.000867889
3524.8	0.04197	3524.8	-0.000905831
3524.9	0.04153	3524.9	-0.000821053
3525	0.04107	3525	-0.000828214
3525.1	0.04058	3525.1	-0.000827177
3525.2	0.04005	3525.2	-0.000860593
3525.3	0.0395	3525.3	-0.000707407
3525.4	0.03892	3525.4	-0.000640533
3525.5	0.03831	3525.5	-0.000563388
3525.6	0.03768	3525.6	-0.00045842
3525.7	0.03702	3525.7	-0.000454745
3525.8	0.03634	3525.8	-0.000391201
3525.9	0.03564	3525.9	-0.00039734
3526	0.03491	3526	-0.000285379
3526.1	0.03415	3526.1	-0.000199557
3526.2	0.03338	3526.2	-0.000200836
3526.3	0.03259	3526.3	-0.000217201
3526.4	0.03177	3526.4	-0.00016937
3526.5	0.03094	3526.5	-0.000135171
3526.6	0.03009	3526.6	-0.000145579
3526.7	0.02923	3526.7	-0.000112822
3526.8	0.02835	3526.8	-8.83614e-05
3526.9	0.02746	3526.9	-7.03604e-05
3527	0.02656	3527	-8.30832e-05
3527.1	0.02564	3527.1	-0.000118158
3527.2	0.02472	3527.2	-0.000160705
3527.3	0.02379	3527.3	-0.00022327
3527.4	0.02284	3527.4	-0.000269249
3527.5	0.0219	3527.5	-0.000296907
3527.6	0.02094	3527.6	-0.00035982
3527.7	0.01998	3527.7	-0.000341733
3527.8	0.01902	3527.8	-0.000305613
3527.9	0.01805	3527.9	-0.000368195
3528	0.01708	3528	-0.000367931
3528.1	0.01611	3528.1	-0.000430671
3528.2	0.01513	3528.2	-0.000437234
3528.3	0.01416	3528.3	-0.000427685
3528.4	0.01319	3528.4	-0.00026993
3528.5	0.01222	3528.5	-0.000294626
3528.6	0.01125	3528.6	-0.000227574
3528.7	0.01029	3528.7	-0.000183987
3528.8	0.00933	3528.8	-3.65616e-05
3528.9	0.00838	3528.9	3.61299e-05
3529	0.00743	3529	6.22046e-05
3529.1	0.0065	3529.1	8.3259e-05
3529.2	0.00557	3529.2	5.21352e-05
3529.3	0.00465	3529.3	2.15754e-05
3529.4	0.00374	3529.4	3.70676e-05
3529.5	0.00285	3529.5	-4.52045e-05
3529.6	0.00197	3529.6	-1.5489e-05
3529.7	0.0011	3529.7	-6.92311e-05
3529.8	0.000239159	3529.8	3.63813e-06
3529.9	-0.00060479	3529.9	-2.31451e-05
3530	-0.00144	3530	0.00013728
3530.1	-0.00225	3530.1	5.15854e-05
3530.2	-0.00305	3530.2	2.33487e-05
3530.3	-0.00384	3530.3	-1.63641e-05
3530.4	-0.00461	3530.4	7.91023e-05
3530.5	-0.00537	3530.5	0.000158836
3530.6	-0.00611	3530.6	0.000233856
3530.7	-0.00684	3530.7	0.000313708
3530.8	-0.00755	3530.8	0.000337679
3530.9	-0.00824	3530.9	0.00039668
3531	-0.00892	3531	0.00043129
3531.1	-0.00958	3531.1	0.000488245
3531.2	-0.01022	3531.2	0.000502366
3531.3	-0.01084	3531.3	0.000571979
3531.4	-0.01144	3531.4	0.000635973
3531.5	-0.01203	3531.5	0.000666042
3531.6	-0.01259	3531.6	0.000680515
3531.7	-0.01314	3531.7	0.000617347
3531.8	-0.01367	3531.8	0.000519885
3531.9	-0.01418	3531.9	0.000579995
3532	-0.01467	3532	0.000632434
3532.1	-0.01514	3532.1	0.000716348
3532.2	-0.0156	3532.2	0.000679219
3532.3	-0.01603	3532.3	0.000648885
3532.4	-0.01644	3532.4	0.000693955
3532.5	-0.01683	3532.5	0.000633194
3532.6	-0.0172	3532.6	0.000674794
3532.7	-0.01755	3532.7	0.000711636
3532.8	-0.01788	3532.8	0.000747987
3532.9	-0.01819	3532.9	0.000823934
3533	-0.01848	3533	0.000908524
3533.1	-0.01875	3533.1	0.000918643
3533.2	-0.01899	3533.2	0.000909641
3533.3	-0.01922	3533.3	0.000977266
3533.4	-0.01943	3533.4	0.000971677
3533.5	-0.01962	3533.5	0.000924181
3533.6	-0.01978	3533.6	0.000839337
3533.7	-0.01993	3533.7	0.00086448
3533.8	-0.02006	3533.8	0.00084724
3533.9	-0.02017	3533.9	0.000825287
3534	-0.02025	3534	0.000861825
3534.1	-0.02032	3534.1	0.000872742
3534.2	-0.02037	3534.2	0.000855954
3534.3	-0.0204	3534.3	0.000977076
3534.4	-0.02041	3534.4	0.00101
3534.5	-0.0204	3534.5	0.0011
3534.6	-0.02037	3534.6	0.00115
3534.7	-0.02033	3534.7	0.00133
3534.8	-0.02027	3534.8	0.00131
3534.9	-0.0202	3534.9	0.00126
3535	-0.02011	3535	0.00128
3535.1	-0.02	3535.1	0.00131
3535.2	-0.01988	3535.2	0.00133
3535.3	-0.01975	3535.3	0.00138
3535.4	-0.0196	3535.4	0.00149
3535.5	-0.01943	3535.5	0.00162
3535.6	-0.01925	3535.6	0.00152
3535.7	-0.01906	3535.7	0.00143
3535.8	-0.01886	3535.8	0.00141
3535.9	-0.01864	3535.9	0.00139
3536	-0.01841	3536	0.00137
3536.1	-0.01818	3536.1	0.00142
3536.2	-0.01793	3536.2	0.00143
3536.3	-0.01767	3536.3	0.00135
3536.4	-0.0174	3536.4	0.00135
3536.5	-0.01713	3536.5	0.00135
3536.6	-0.01684	3536.6	0.00145
3536.7	-0.01655	3536.7	0.00136
3536.8	-0.01625	3536.8	0.00138
3536.9	-0.01595	3536.9	0.00143
3537	-0.01564	3537	0.00142
3537.1	-0.01532	3537.1	0.00147
3537.2	-0.015	3537.2	0.00148
3537.3	-0.01467	3537.3	0.00145
3537.4	-0.01434	3537.4	0.00148
3537.5	-0.014	3537.5	0.00153
3537.6	-0.01366	3537.6	0.00161
3537.7	-0.01332	3537.7	0.00159
3537.8	-0.01297	3537.8	0.00169
3537.9	-0.01262	3537.9	0.00171
3538	-0.01226	3538	0.00175
3538.1	-0.01191	3538.1	0.00184
3538.2	-0.01155	3538.2	0.00197
3538.3	-0.01118	3538.3	0.00197
3538.4	-0.01082	3538.4	0.00199
3538.5	-0.01046	3538.5	0.00199
3538.6	-0.01009	3538.6	0.00201
3538.7	-0.00973	3538.7	0.00184
3538.8	-0.00936	3538.8	0.0018
3538.9	-0.009	3538.9	0.00182
3539	-0.00864	3539	0.00181
3539.1	-0.00829	3539.1	0.00172
3539.2	-0.00793	3539.2	0.00164
3539.3	-0.00758	3539.3	0.00162
3539.4	-0.00724	3539.4	0.00157
3539.5	-0.0069	3539.5	0.00163
3539.6	-0.00657	3539.6	0.00156
3539.7	-0.00624	3539.7	0.00167
3539.8	-0.00592	3539.8	0.00163
3539.9	-0.0056	3539.9	0.00164
3540	-0.00529	3540	0.00172
3540.1	-0.00498	3540.1	0.00167
3540.2	-0.00468	3540.2	0.00169
3540.3	-0.00439	3540.3	0.00154
3540.4	-0.00411	3540.4	0.00153
3540.5	-0.00383	3540.5	0.00158
3540.6	-0.00356	3540.6	0.00163
3540.7	-0.00329	3540.7	0.0015
3540.8	-0.00304	3540.8	0.0015
3540.9	-0.00278	3540.9	0.00152
3541	-0.00254	3541	0.00149
3541.1	-0.00229	3541.1	0.00149
3541.2	-0.00206	3541.2	0.00145
3541.3	-0.00183	3541.3	0.00139
3541.4	-0.0016	3541.4	0.00133
3541.5	-0.00138	3541.5	0.00135
3541.6	-0.00116	3541.6	0.00125
3541.7	-0.000948169	3541.7	0.00121
3541.8	-0.000740775	3541.8	0.0012
3541.9	-0.000538011	3541.9	0.00117
3542	-0.000339721	3542	0.00115
3542.1	-0.00014577	3542.1	0.00122
3542.2	4.39403e-05	3542.2	0.0011
3542.3	0.000229458	3542.3	0.000997612
3542.4	0.000410805	3542.4	0.000907259
3542.5	0.000588053	3542.5	0.000921057
3542.6	0.000761361	3542.6	0.000953496
3542.7	0.000930844	3542.7	0.000964207
3542.8	0.0011	3542.8	0.001
3542.9	0.00126	3542.9	0.000957676
3543	0.00142	3543	0.00099958
3543.1	0.00157	3543.1	0.000933545
3543.2	0.00172	3543.2	0.000907778
3543.3	0.00186	3543.3	0.000849361
3543.4	0.002	3543.4	0.000792992
3543.5	0.00214	3543.5	0.000775136
3543.6	0.00227	3543.6	0.000654332
3543.7	0.00239	3543.7	0.000655624
3543.8	0.00252	3543.8	0.000588065
3543.9	0.00263	3543.9	0.000542901
3544	0.00274	3544	0.000460194
3544.1	0.00285	3544.1	0.000419972
3544.2	0.00295	3544.2	0.000390283
3544.3	0.00305	3544.3	0.00034446
3544.4	0.00315	3544.4	0.000328504
3544.5	0.00324	3544.5	0.0002351
3544.6	0.00332	3544.6	9.22005e-05
3544.7	0.00341	3544.7	4.67443e-05
3544.8	0.00348	3544.8	-7.32704e-05
3544.9	0.00356	3544.9	-0.00015038
3545	0.00363	3545	-0.000308126
3545.1	0.00369	3545.1	-0.000308687
3545.2	0.00375	3545.2	-0.000325341
3545.3	0.00381	3545.3	-0.000374663
3545.4	0.00387	3545.4	-0.000403184
3545.5	0.00392	3545.5	-0.000461025
3545.6	0.00396	3545.6	-0.000471151
3545.7	0.00401	3545.7	-0.00060906
3545.8	0.00405	3545.8	-0.000698223
3545.9	0.00409	3545.9	-0.000652298
3546	0.00412	3546	-0.000545798
3546.1	0.00415	3546.1	-0.000616407
3546.2	0.00417	3546.2	-0.000604829
3546.3	0.0042	3546.3	-0.000588789
3546.4	0.00421	3546.4	-0.000683444
3546.5	0.00423	3546.5	-0.000708775
3546.6	0.00424	3546.6	-0.000675777
3546.7	0.00424	3546.7	-0.000789582
3546.8	0.00424	3546.8	-0.000813701
3546.9	0.00424	3546.9	-0.000849918
3547	0.00423	3547	-0.000729064
3547.1	0.00422	3547.1	-0.000723232
3547.2	0.00421	3547.2	-0.000746978
3547.3	0.00419	3547.3	-0.000752081
3547.4	0.00416	3547.4	-0.000797901
3547.5	0.00414	3547.5	-0.000850217
3547.6	0.00411	3547.6	-0.000834503
3547.7	0.00407	3547.7	-0.00080908
3547.8	0.00403	3547.8	-0.000929262
3547.9	0.00399	3547.9	-0.001
3548	0.00394	3548	-0.000968457
3548.1	0.00388	3548.1	-0.00101
3548.2	0.00383	3548.2	-0.00106
3548.3	0.00376	3548.3	-0.00113
3548.4	0.00369	3548.4	-0.00127
3548.5	0.00362	3548.5	-0.00129
3548.6	0.00354	3548.6	-0.00123
3548.7	0.00346	3548.7	-0.00117
3548.8	0.00338	3548.8	-0.00116
3548.9	0.0033	3548.9	-0.00122
3549	0.00321	3549	-0.00108
3549.1	0.00313	3549.1	-0.00105
3549.2	0.00304	3549.2	-0.00105
3549.3	0.00296	3549.3	-0.00112
3549.4	0.00287	3549.4	-0.00118
3549.5	0.00278	3549.5	-0.00113
3549.6	0.0027	3549.6	-0.00115
3549.7	0.00261	3549.7	-0.00117
3549.8	0.00253	3549.8	-0.00132
3549.9	0.00245	3549.9	-0.00133
3550	0.00237	3550	-0.00145
3550.1	0.00229	3550.1	-0.0014
3550.2	0.00221	3550.2	-0.00153
3550.3	0.00213	3550.3	-0.00157
3550.4	0.00205	3550.4	-0.00155
3550.5	0.00197	3550.5	-0.00157
3550.6	0.00189	3550.6	-0.0016
3550.7	0.00181	3550.7	-0.00155
3550.8	0.00173	3550.8	-0.00161
3550.9	0.00164	3550.9	-0.00165
3551	0.00156	3551	-0.00154
3551.1	0.00148	3551.1	-0.00151
3551.2	0.0014	3551.2	-0.00165
3551.3	0.00131	3551.3	-0.0016
3551.4	0.00123	3551.4	-0.0015
3551.5	0.00114	3551.5	-0.00146
3551.6	0.00106	3551.6	-0.00145
3551.7	0.000977859	3551.7	-0.00149
3551.8	0.000895226	3551.8	-0.00147
3551.9	0.000813152	3551.9	-0.00148
3552	0.000731868	3552	-0.0014
3552.1	0.000651637	3552.1	-0.00141
3552.2	0.000572713	3552.2	-0.00143
3552.3	0.000495254	3552.3	-0.0013
3552.4	0.000419409	3552.4	-0.00134
3552.5	0.000345351	3552.5	-0.00126
3552.6	0.000273271	3552.6	-0.00124
3552.7	0.000203376	3552.7	-0.00119
3552.8	0.000135762	3552.8	-0.00117
3552.9	7.04922e-05	3552.9	-0.00112
3553	7.71969e-06	3553	-0.00109
3553.1	-5.23324e-05	3553.1	-0.00112
3553.2	-0.000109506	3553.2	-0.000997001
3553.3	-0.000163719	3553.3	-0.00106
3553.4	-0.000214995	3553.4	-0.0008957
3553.5	-0.000263367	3553.5	-0.000917645
3553.6	-0.000308792	3553.6	-0.000863928
3553.7	-0.000351153	3553.7	-0.0007982
3553.8	-0.000390348	3553.8	-0.000825405
3553.9	-0.000426436	3553.9	-0.000747598
3554	-0.00045948	3554	-0.000861373
3554.1	-0.000489525	3554.1	-0.000852643
3554.2	-0.000516646	3554.2	-0.00085028
3554.3	-0.000541044	3554.3	-0.000789267
3554.4	-0.000562938	3554.4	-0.000676243
3554.5	-0.000582491	3554.5	-0.000697202
3554.6	-0.00059994	3554.6	-0.000644378
3554.7	-0.00061545	3554.7	-0.000603498
3554.8	-0.000629224	3554.8	-0.00051443
3554.9	-0.000641353	3554.9	-0.000461557
3555	-0.000651766	3555	-0.00037943
3555.1	-0.000655623	3555.1	-0.000339649
3555.2	-0.000655676	3555.2	-0.000280405
3555.3	-0.000652352	3555.3	-0.000190639
3555.4	-0.000646285	3555.4	-0.000163562
3555.5	-0.000638073	3555.5	-0.000140669
3555.6	-0.000628191	3555.6	-0.000105312
3555.7	-0.000617002	3555.7	-0.000125014
3555.8	-0.000604788	3555.8	-5.79475e-05
3555.9	-0.000591759	3555.9	9.37616e-06
3556	-0.000578073	3556	4.4645e-05
3556.1	-0.000563856	3556.1	4.0225e-05
3556.2	-0.000549202	3556.2	5.63831e-05
3556.3	-0.000534175	3556.3	0.000108737
3556.4	-0.000518824	3556.4	0.000114017
3556.5	-0.000503198	3556.5	0.000303106
3556.6	-0.000487343	3556.6	0.000210418
3556.7	-0.000471301	3556.7	0.000380943
3556.8	-0.000455112	3556.8	0.00048268
3556.9	-0.000438813	3556.9	0.000399504
3557	-0.000422438	3557	0.000458527
3557.1	-0.000406016	3557.1	0.000330819
3557.2	-0.000389569	3557.2	0.000536894
3557.3	-0.000373112	3557.3	0.000638708
3557.4	-0.000356652	3557.4	0.000787513
3557.5	-0.000340194	3557.5	0.00108
3557.6	-0.000323734	3557.6	0.00114
3557.7	-0.000307269	3557.7	0.00138
3557.8	-0.000290789	3557.8	0.0015
3557.9	-0.000274281	3557.9	0.00164
3558	-0.00025773	3558	0.00183
3558.1	-0.000241124	3558.1	0.00161
3558.2	-0.000224448	3558.2	0.00171
3558.3	-0.000207683	3558.3	0.00146
3558.4	-0.000190813	3558.4	0.00186
3558.5	-0.000173824	3558.5	0.00207
3558.6	-0.000156701	3558.6	0.00208
3558.7	-0.000139425	3558.7	0.00184
3558.8	-0.000121974	3558.8	0.00198
3558.9	-0.000104324	3558.9	0.00189
3559	-8.64515e-05	3559	0.00169
3559.1	-6.83279e-05	3559.1	0.00145
3559.2	-4.99262e-05	3559.2	0.00118
3559.3	-3.12167e-05	3559.3	0.000491284
3559.4	-1.21755e-05	--	--
3559.5	7.21497e-06	--	--
3559.6	2.69738e-05	--	--
3559.7	4.71156e-05	--	--
3559.8	6.76548e-05	--	--
3559.9	8.8597e-05	--	--

## Sheet: Fig. 3a
[MABr]:[PbBr2] molar radio	Curing time (min)
0:1	10
0.5:1	4.3
1:1	3
2:1	1.3
4:1	1.2

## Sheet: Fig. 3b
Solvent	Curing yeild
DMSO	0
DMF	0.24
DMF&GBL	0.72

## Sheet: Fig. 3c
Wavelength	Absorbance	Exposure dose (J/cm2)
311 nm	10	6199
365 nm	1.33983	3114
405 nm	0.00534	16802

## Sheet: Fig. 3d
Magnetic field (G)	0 min	8 min
3460	0.00667	-0.01024
3460.1	0.0029	-0.00658
3460.2	-0.00547	-0.00991
3460.3	-0.01299	-0.00591
3460.4	-0.00729	-0.00443
3460.5	-0.00807	-0.01039
3460.6	-0.00361	-0.00633
3460.7	-0.0012	0.000880716
3460.8	-0.00494	0.000619127
3460.9	-0.00411	-0.00913
3461	-0.00209	0.00157
3461.1	-0.01023	0.00238
3461.2	-0.00361	-0.00829
3461.3	-0.00282	-0.00772
3461.4	-0.000529479	-0.0041
3461.5	-0.00916	0.000587173
3461.6	-0.00234	-0.00538
3461.7	-0.00684	-0.0105
3461.8	-0.0024	-0.00704
3461.9	-0.00787	-0.00552
3462	-0.00229	0.00459
3462.1	-0.00134	0.000994538
3462.2	-0.000433732	-0.00412
3462.3	0.000166314	-0.00947
3462.4	0.00839	-0.0065
3462.5	-0.00824	0.00297
3462.6	-0.00597	-0.00696
3462.7	-0.01189	-0.00307
3462.8	0.00523	-0.000226523
3462.9	0.00481	-0.00808
3463	-0.00158	-0.00264
3463.1	0.00959	0.000193501
3463.2	-0.00587	-0.0035
3463.3	-0.01034	-0.00117
3463.4	0.00716	-0.000178023
3463.5	-0.00818	-0.00887
3463.6	-0.00375	0.00435
3463.7	0.01196	-0.00938
3463.8	0.000616657	0.00694
3463.9	0.00218	0.00133
3464	0.000335396	-0.000154479
3464.1	-0.00316	0.000620601
3464.2	-0.01056	0.00737
3464.3	0.00593	0.00425
3464.4	-0.00205	-0.00168
3464.5	-0.01294	0.00469
3464.6	-0.01103	-0.00225
3464.7	0.00705	-0.00805
3464.8	-0.000611111	0.00262
3464.9	-0.00717	-0.00928
3465	-0.000921323	-0.00816
3465.1	-0.00585	-0.00767
3465.2	0.00844	-0.00829
3465.3	-0.00791	-0.000420756
3465.4	0.000431781	-0.00464
3465.5	-0.00403	-0.00552
3465.6	-0.00107	-0.000615266
3465.7	0.0016	-0.00165
3465.8	0.00222	0.00948
3465.9	0.000869802	-0.00586
3466	0.00553	0.00263
3466.1	0.00227	-0.00512
3466.2	0.00369	-0.000155663
3466.3	-0.00328	-0.00877
3466.4	-0.00344	0.00843
3466.5	-0.00759	0.00407
3466.6	0.00935	-0.0044
3466.7	0.00159	-0.01089
3466.8	-0.0018	-0.00694
3466.9	-0.0034	0.00852
3467	0.00363	-0.00327
3467.1	0.00385	0.00806
3467.2	0.00525	-0.00176
3467.3	-0.00687	-0.00039446
3467.4	0.00435	0.00512
3467.5	-0.00206	-0.00222
3467.6	0.00819	-0.00303
3467.7	0.00705	0.00997
3467.8	0.00618	0.00126
3467.9	0.00635	0.000477765
3468	-0.00662	-0.00267
3468.1	-0.000897118	0.000149082
3468.2	0.01331	-0.0034
3468.3	-0.00206	0.000370385
3468.4	0.00967	-0.00261
3468.5	0.00912	-0.00362
3468.6	6.203e-05	0.00197
3468.7	0.00167	0.000431521
3468.8	0.00507	-0.00342
3468.9	0.0025	-0.00914
3469	0.00945	0.00442
3469.1	0.00282	-0.00695
3469.2	0.00759	0.00752
3469.3	0.00418	0.00673
3469.4	-0.0038	-0.00797
3469.5	-0.000598073	-0.000919016
3469.6	0.00658	0.0037
3469.7	0.00212	-0.00771
3469.8	-0.0118	0.000972907
3469.9	0.00719	0.00465
3470	0.01156	0.00515
3470.1	-0.00384	-0.00774
3470.2	0.00697	0.00328
3470.3	0.00623	-0.00141
3470.4	0.00697	-0.00865
3470.5	-0.01029	-0.00872
3470.6	-0.01117	0.00176
3470.7	0.0086	-0.00647
3470.8	0.00258	-0.00463
3470.9	-0.00256	-0.00692
3471	0.000161086	-0.00749
3471.1	-0.00832	-0.00561
3471.2	0.00127	-0.0037
3471.3	0.00473	-0.00736
3471.4	-0.000473813	-0.0071
3471.5	-0.00442	0.000289423
3471.6	-0.00582	0.00808
3471.7	0.00356	0.00719
3471.8	-0.0068	-0.00333
3471.9	0.000803802	-0.00884
3472	-0.00286	0.00333
3472.1	4.00158e-05	-0.00271
3472.2	-0.00165	-0.0036
3472.3	0.01278	-0.001
3472.4	0.000445656	0.00603
3472.5	-0.00277	-0.00726
3472.6	-0.00469	-0.00511
3472.7	-0.000813416	-0.00836
3472.8	0.0047	8.75466e-05
3472.9	-0.0017	0.00198
3473	0.00369	0.00949
3473.1	0.0109	0.00736
3473.2	-0.00346	0.000342372
3473.3	0.00377	0.00598
3473.4	-0.00768	-0.0042
3473.5	0.00113	-0.00416
3473.6	0.00647	0.0029
3473.7	0.00912	-0.00655
3473.8	0.00144	0.00859
3473.9	-0.00583	-0.01257
3474	-0.00575	-0.000398822
3474.1	0.00248	-0.00278
3474.2	0.00121	-0.00798
3474.3	-0.00315	-0.00247
3474.4	0.01222	-0.00255
3474.5	0.00373	0.0004973
3474.6	0.00648	0.00189
3474.7	0.00712	0.000807336
3474.8	-0.00247	-0.000702393
3474.9	0.00348	0.01001
3475	-0.00274	-0.00398
3475.1	-0.0058	-0.000517446
3475.2	-0.00418	-0.00779
3475.3	0.00297	0.00114
3475.4	0.0032	0.00682
3475.5	0.00646	0.00744
3475.6	0.01164	-0.01177
3475.7	-0.00196	-0.01082
3475.8	2.14311e-05	0.00598
3475.9	-0.00257	-0.00524
3476	0.00215	-0.00976
3476.1	0.00115	-0.0117
3476.2	-0.00262	0.00849
3476.3	0.00636	0.00586
3476.4	-0.00014199	-0.01123
3476.5	0.00265	0.00868
3476.6	-0.00564	-0.00604
3476.7	0.00652	0.00109
3476.8	0.000926425	0.00644
3476.9	-0.00215	-0.00529
3477	0.00473	-0.01014
3477.1	0.00848	0.00676
3477.2	0.0043	0.00197
3477.3	0.00933	0.0024
3477.4	0.00605	0.01047
3477.5	0.00253	0.00581
3477.6	0.00739	-0.00418
3477.7	-0.00301	0.00428
3477.8	0.00251	-0.00509
3477.9	0.00514	-0.00245
3478	0.0063	0.00469
3478.1	0.00614	0.00271
3478.2	0.00731	-0.00516
3478.3	0.00159	0.00419
3478.4	0.00236	0.01357
3478.5	0.00616	-0.00514
3478.6	0.0069	0.00647
3478.7	-0.00074431	0.0019
3478.8	-0.00309	0.01197
3478.9	0.00105	0.00225
3479	-0.0048	-0.000554277
3479.1	0.00648	0.01449
3479.2	0.00569	0.01338
3479.3	0.00138	0.000414284
3479.4	0.00544	0.00616
3479.5	0.00064943	0.00224
3479.6	0.00983	0.00142
3479.7	0.00702	-0.00393
3479.8	0.000702827	-0.00645
3479.9	0.00653	0.01166
3480	0.00182	0.01627
3480.1	0.00502	0.00392
3480.2	0.00778	-0.00169
3480.3	0.01004	0.00731
3480.4	0.00293	-0.000123087
3480.5	0.00161	0.00746
3480.6	0.00598	0.00255
3480.7	0.00213	0.000154496
3480.8	0.0067	0.01329
3480.9	0.000200561	0.00138
3481	-0.00432	0.00379
3481.1	-0.00109	0.00613
3481.2	0.00129	0.006
3481.3	0.00468	0.00333
3481.4	0.00184	-0.00447
3481.5	0.00218	0.01192
3481.6	0.00188	-0.00237
3481.7	0.000735407	-0.00572
3481.8	0.00203	0.00573
3481.9	0.000420369	-0.00706
3482	-0.00285	-0.00826
3482.1	-0.00299	0.00105
3482.2	-0.00187	0.00172
3482.3	0.00667	0.0015
3482.4	-0.000738768	-0.00938
3482.5	-0.00478	-0.000587336
3482.6	0.000519227	-0.00171
3482.7	-0.00591	-0.00182
3482.8	0.00199	-0.00191
3482.9	0.00257	0.00708
3483	0.000666018	0.01548
3483.1	0.00257	0.00919
3483.2	0.00395	0.00766
3483.3	0.02037	0.00419
3483.4	-0.00788	0.00216
3483.5	-0.00368	-0.000340021
3483.6	0.00669	0.00124
3483.7	-0.00139	-0.00799
3483.8	-0.00469	0.00516
3483.9	-0.00595	-0.00355
3484	0.00289	-0.00166
3484.1	0.000240957	-0.000826775
3484.2	-0.0057	-0.00147
3484.3	0.00761	0.00822
3484.4	0.00294	-0.00148
3484.5	-0.0086	-0.00277
3484.6	-0.000773423	-0.00133
3484.7	-0.00232	-0.00269
3484.8	0.00104	-0.00189
3484.9	0.000992938	-7.29222e-05
3485	-0.00456	-0.0055
3485.1	-0.00175	0.00332
3485.2	-0.00352	0.00667
3485.3	0.00483	-0.0055
3485.4	0.00518	-0.00406
3485.5	-0.01361	0.00238
3485.6	-0.00362	0.00193
3485.7	0.00443	0.00962
3485.8	0.00736	0.0051
3485.9	0.00565	0.00609
3486	-0.01575	-0.000880218
3486.1	-0.00717	-0.00598
3486.2	-0.00183	-0.00020876
3486.3	0.00269	0.00857
3486.4	-0.00561	0.00823
3486.5	0.00509	-0.000605895
3486.6	0.00361	0.000728558
3486.7	-0.00423	-0.00835
3486.8	0.000895236	0.00673
3486.9	-0.00335	-0.00149
3487	0.00512	-0.00172
3487.1	0.00654	0.00458
3487.2	0.000598104	-0.00137
3487.3	-0.00521	0.00813
3487.4	-0.000590304	0.00601
3487.5	-0.00595	0.00307
3487.6	-0.000620651	0.00327
3487.7	-0.000754044	-0.00135
3487.8	-0.00275	-0.00324
3487.9	0.00678	0.00114
3488	4.7267e-05	0.00907
3488.1	0.00817	-0.000831121
3488.2	-0.000291896	0.00541
3488.3	0.000337101	0.00842
3488.4	0.00774	0.00526
3488.5	-0.00129	0.01881
3488.6	0.00128	0.004
3488.7	-0.00437	0.000219849
3488.8	-0.000894415	0.00415
3488.9	-0.01003	0.00238
3489	0.0043	0.00524
3489.1	0.00419	-0.000760761
3489.2	0.00117	0.00249
3489.3	-0.00196	0.00644
3489.4	-0.000546359	-0.00121
3489.5	0.00295	-0.00566
3489.6	-0.0025	0.01175
3489.7	0.00518	0.00771
3489.8	-0.00174	0.00294
3489.9	0.00407	0.003
3490	-0.00302	0.00682
3490.1	-0.000539182	0.00175
3490.2	0.00729	-0.00769
3490.3	-0.009	-0.00273
3490.4	0.00673	0.00113
3490.5	-0.000223506	0.0034
3490.6	0.00814	0.00798
3490.7	0.00452	0.00295
3490.8	0.00598	0.00755
3490.9	0.00184	-0.00633
3491	0.00434	0.00543
3491.1	-0.01682	0.01165
3491.2	-0.00561	-0.00249
3491.3	-0.00324	-0.00151
3491.4	-0.00413	-0.00196
3491.5	0.00329	0.01121
3491.6	0.00125	-0.00133
3491.7	0.00908	0.000656313
3491.8	-0.00105	-0.00617
3491.9	0.00534	0.01082
3492	0.00973	0.00876
3492.1	0.00787	0.00799
3492.2	-0.00164	0.01311
3492.3	-0.00132	-0.00477
3492.4	0.000653492	0.00629
3492.5	0.00264	0.00824
3492.6	0.00207	0.00296
3492.7	0.00221	0.01019
3492.8	-0.00306	-0.000399821
3492.9	-0.01223	0.00848
3493	0.00393	0.0027
3493.1	0.01315	-0.00375
3493.2	0.000594831	0.00616
3493.3	0.00582	0.01457
3493.4	-0.00583	0.00687
3493.5	0.00353	0.00323
3493.6	0.01492	0.01064
3493.7	0.000748163	0.00711
3493.8	0.01372	0.00795
3493.9	0.00864	0.01013
3494	-0.00129	0.00489
3494.1	0.00364	0.00486
3494.2	-0.00984	0.01246
3494.3	0.00537	0.00509
3494.4	0.0098	0.000210633
3494.5	0.00132	-0.00125
3494.6	0.000392051	0.02359
3494.7	-0.00319	0.00343
3494.8	0.02042	0.00517
3494.9	0.0116	0.01429
3495	0.01245	0.00434
3495.1	0.01236	0.00379
3495.2	0.00403	0.00747
3495.3	0.00507	0.00224
3495.4	0.01412	0.01547
3495.5	0.00903	0.00667
3495.6	0.008	0.00339
3495.7	0.01137	0.01072
3495.8	0.01147	-0.01046
3495.9	-0.00205	0.01388
3496	0.00439	0.01863
3496.1	0.00353	0.0187
3496.2	0.01079	0.01131
3496.3	0.006	0.00512
3496.4	-0.000378077	0.01768
3496.5	0.00397	0.000899467
3496.6	0.01199	0.00774
3496.7	0.00894	0.00375
3496.8	0.00257	-0.00411
3496.9	0.01415	0.00863
3497	0.01739	0.02024
3497.1	0.01063	0.00939
3497.2	0.00232	0.01957
3497.3	0.01269	0.00996
3497.4	0.01451	0.00709
3497.5	-0.000325438	0.00672
3497.6	0.00319	0.00327
3497.7	0.01203	0.01393
3497.8	0.01215	0.00169
3497.9	0.00782	0.01369
3498	0.00536	0.01575
3498.1	0.00102	0.01549
3498.2	0.01034	0.01942
3498.3	0.01451	0.02013
3498.4	0.01318	0.02024
3498.5	0.00566	0.01135
3498.6	0.00788	0.0091
3498.7	0.01567	0.00596
3498.8	0.01383	0.01066
3498.9	0.02057	0.00548
3499	0.00878	0.01216
3499.1	0.01764	0.01867
3499.2	0.00716	0.01189
3499.3	0.00814	0.01356
3499.4	0.0059	0.02043
3499.5	0.00834	0.00396
3499.6	0.00388	0.00354
3499.7	0.00383	0.01187
3499.8	0.00606	0.00508
3499.9	0.00514	0.0121
3500	0.01159	0.0114
3500.1	0.0043	-1.81627e-05
3500.2	0.00579	-0.00295
3500.3	0.00357	0.00681
3500.4	0.00626	0.01231
3500.5	0.00488	0.00913
3500.6	0.00388	0.00398
3500.7	0.00602	-0.00123
3500.8	-0.00422	0.00359
3500.9	-0.00652	0.01273
3501	-0.00491	0.0129
3501.1	0.00847	-0.00104
3501.2	-0.00297	0.00457
3501.3	0.01066	0.0034
3501.4	0.00168	0.00582
3501.5	-0.00245	-0.00652
3501.6	-0.00816	0.00228
3501.7	-0.000948256	0.00513
3501.8	-0.00691	0.00303
3501.9	0.00127	-0.00428
3502	-0.01524	-0.0098
3502.1	0.01127	-0.00446
3502.2	-0.00379	0.01372
3502.3	0.00104	0.00402
3502.4	0.00914	-0.00724
3502.5	-0.00266	0.000567858
3502.6	0.00357	0.000315943
3502.7	-0.00682	-0.000206209
3502.8	-0.0093	-0.000154179
3502.9	-0.00287	-0.00288
3503	-0.00952	-0.00712
3503.1	-0.01225	-0.00304
3503.2	-0.00218	0.00558
3503.3	-0.000949772	0.0026
3503.4	-0.000586163	-0.01062
3503.5	-0.005	-0.0074
3503.6	0.0042	-0.00635
3503.7	-0.00567	-0.00252
3503.8	-0.00285	0.00407
3503.9	-0.00966	-0.00369
3504	-0.00782	0.00956
3504.1	-0.01439	0.000882008
3504.2	-0.00347	-0.00476
3504.3	-0.00153	-0.00288
3504.4	-0.00587	-0.00574
3504.5	-0.00524	-0.0074
3504.6	-0.01312	-0.00135
3504.7	-0.00273	-0.00676
3504.8	-0.01335	-0.01278
3504.9	-0.00204	-0.00739
3505	-0.00509	-0.00942
3505.1	-0.00767	-0.00995
3505.2	-0.01053	-0.01556
3505.3	-0.00881	-0.01965
3505.4	-0.0094	-0.00459
3505.5	-0.00706	0.00585
3505.6	-0.0114	-0.00881
3505.7	-0.00794	-0.00447
3505.8	-0.01384	-0.00895
3505.9	-0.00916	0.000873119
3506	-0.00061396	-0.00943
3506.1	-0.00662	-0.00665
3506.2	-0.00725	-0.00409
3506.3	-0.01082	-0.00247
3506.4	-4.73714e-05	0.00656
3506.5	-0.01258	-0.00218
3506.6	-0.00632	-0.00145
3506.7	-0.00853	0.00142
3506.8	-0.018	-0.00572
3506.9	-0.01195	-0.00993
3507	-0.00759	-0.0133
3507.1	-0.00946	0.00295
3507.2	-0.01236	0.00189
3507.3	-0.01068	-0.00548
3507.4	-0.00378	-0.01649
3507.5	0.00183	-0.00791
3507.6	-0.01473	-0.00687
3507.7	-0.00486	-0.0091
3507.8	-0.0191	-0.00155
3507.9	-0.000740613	0.00485
3508	-0.01026	-0.00568
3508.1	-0.01279	-0.00542
3508.2	-0.01107	-0.01168
3508.3	-0.01444	-0.01081
3508.4	-0.00594	-0.00477
3508.5	-0.00594	-0.00208
3508.6	-0.01305	-0.01488
3508.7	-0.01216	-0.01516
3508.8	-0.00584	-0.00588
3508.9	-0.00273	0.00335
3509	-0.01085	-0.00265
3509.1	-0.00874	-0.00818
3509.2	-0.01117	-0.01518
3509.3	-0.01067	-0.00686
3509.4	-0.00317	-0.00626
3509.5	-0.00986	-0.00737
3509.6	-0.00934	0.00114
3509.7	-0.00296	-0.01122
3509.8	-0.00995	-0.00055015
3509.9	0.00219	-0.0022
3510	-0.00838	-0.00913
3510.1	-0.0139	-0.00712
3510.2	-0.00691	0.00132
3510.3	-0.01187	-0.00671
3510.4	-0.00863	0.00269
3510.5	-0.00909	-0.01135
3510.6	-0.00948	-0.01559
3510.7	-0.00124	0.00218
3510.8	-0.00735	-0.00922
3510.9	-0.01292	-0.01504
3511	-0.00889	-0.00308
3511.1	0.000954844	-0.01127
3511.2	0.000951733	-0.00313
3511.3	-0.00804	0.00253
3511.4	0.000709075	-0.00869
3511.5	-0.0036	-0.00233
3511.6	0.0015	-0.00299
3511.7	-0.00615	-0.01281
3511.8	-0.0014	-0.01386
3511.9	-0.00288	-0.01631
3512	-0.00397	-0.00276
3512.1	-0.00286	-0.00807
3512.2	-0.00984	-0.00189
3512.3	-0.0113	-0.00396
3512.4	0.000234046	0.00143
3512.5	-0.00164	-0.00284
3512.6	-0.000857857	0.00253
3512.7	0.00718	-0.01258
3512.8	-0.01277	-0.00626
3512.9	0.0031	-0.0067
3513	-0.00457	-0.01328
3513.1	-0.00708	0.00198
3513.2	0.00484	-0.00908
3513.3	0.00195	-0.00194
3513.4	0.00237	-0.01149
3513.5	-0.01069	-0.01079
3513.6	-0.00602	-0.01078
3513.7	0.00476	0.00561
3513.8	-0.00408	-0.01044
3513.9	-0.00344	-0.00863
3514	-0.00457	0.0022
3514.1	-0.00586	0.0013
3514.2	-0.0081	-0.00473
3514.3	-0.0066	-0.00493
3514.4	-0.00651	0.00186
3514.5	-0.0023	-0.00593
3514.6	-0.00607	0.01167
3514.7	-0.00471	-0.00649
3514.8	-0.00971	-0.005
3514.9	-0.00724	-0.01324
3515	0.000524717	-0.00377
3515.1	-0.00839	-0.00605
3515.2	-0.0125	-0.00867
3515.3	-0.00881	-0.00827
3515.4	0.000483323	-0.01084
3515.5	-0.00403	-0.00922
3515.6	-0.00149	-0.01609
3515.7	-0.009	-0.00366
3515.8	0.000856901	-0.00467
3515.9	-0.00707	-0.0115
3516	-0.01016	-0.000152063
3516.1	-0.00659	-0.00558
3516.2	-0.01078	-0.00313
3516.3	-0.00437	-0.00916
3516.4	-0.00222	-0.00481
3516.5	-0.0059	0.000464086
3516.6	-0.00961	-0.0152
3516.7	-0.00731	-0.01152
3516.8	-0.00449	-0.00678
3516.9	-0.01186	-0.00359
3517	-0.00389	-0.00853
3517.1	-0.00719	-0.00659
3517.2	-0.00821	0.000274787
3517.3	0.00104	-0.01081
3517.4	-0.00704	0.00306
3517.5	-0.01164	-0.00689
3517.6	-0.00766	-0.01366
3517.7	-0.00602	-0.00808
3517.8	-0.00036337	-0.00475
3517.9	-0.01487	-0.00835
3518	0.00842	-0.00657
3518.1	-0.00954	0.00421
3518.2	-0.01059	-0.01156
3518.3	-0.004	-0.01578
3518.4	-0.00221	-0.000787857
3518.5	-0.0095	-0.00379
3518.6	-0.00411	-0.01164
3518.7	-0.00833	-0.01753
3518.8	-0.00326	-0.01592
3518.9	-0.01067	-0.00596
3519	-0.00745	-0.01091
3519.1	0.00176	-0.01083
3519.2	0.0022	-0.00251
3519.3	0.00376	-0.00592
3519.4	-0.00409	-0.000642519
3519.5	-0.0078	-0.00327
3519.6	-0.000274602	-0.0108
3519.7	-0.00809	-0.01132
3519.8	-0.01269	0.00157
3519.9	-0.00948	-0.00136
3520	-0.01111	-0.00515
3520.1	-0.00459	-0.00136
3520.2	-0.00527	-0.01239
3520.3	-0.00598	-0.000513683
3520.4	0.00144	0.00378
3520.5	0.00214	-0.000842375
3520.6	0.00442	-0.01119
3520.7	0.00551	-0.00185
3520.8	-0.0107	-0.00256
3520.9	-0.00908	-0.00677
3521	-0.00212	0.000468254
3521.1	-0.00884	-0.0068
3521.2	8.09502e-05	-0.00823
3521.3	-0.00848	-0.00344
3521.4	-0.00189	-0.00364
3521.5	-0.00226	0.0102
3521.6	-0.00109	-0.00869
3521.7	-0.0022	0.00108
3521.8	-0.00222	-0.00441
3521.9	-0.00491	-0.00674
3522	0.01222	-0.00638
3522.1	-0.00129	-0.000589726
3522.2	-0.00607	-0.000107891
3522.3	-0.0075	-0.004
3522.4	-0.01656	-0.00713
3522.5	-0.00566	-0.00953
3522.6	0.00455	-0.00303
3522.7	0.00139	-0.0077
3522.8	-0.00881	0.00938
3522.9	0.00606	0.000605594
3523	0.00127	-0.00253
3523.1	-0.00364	-0.00809
3523.2	0.00427	0.00489
3523.3	-0.00578	0.00557
3523.4	-0.00605	-0.00824
3523.5	-0.01108	-0.00472
3523.6	0.00549	-0.00853
3523.7	-0.00857	-0.00493
3523.8	-0.00118	-0.00624
3523.9	-0.00593	-0.00205
3524	0.01053	0.00554
3524.1	0.0063	0.00807
3524.2	-0.01022	0.00366
3524.3	0.00117	0.00243
3524.4	0.00633	-0.00598
3524.5	0.000779295	-0.00245
3524.6	-0.000951257	-0.00782
3524.7	-0.00152	-0.00254
3524.8	-0.00646	-0.00385
3524.9	0.00165	-0.00962
3525	-0.00548	-0.00364
3525.1	0.0013	-0.00367
3525.2	6.75096e-05	-0.00359
3525.3	-0.00537	-0.00308
3525.4	-0.000816907	0.00126
3525.5	-0.00191	-0.01242
3525.6	-0.00707	-0.01494
3525.7	0.00738	0.00164
3525.8	-0.0048	0.00116
3525.9	0.00352	0.01771
3526	-0.01464	0.00218
3526.1	-0.00025	-0.00628
3526.2	-0.00589	-0.000535585
3526.3	0.000120148	-0.00204
3526.4	0.00311	0.00135
3526.5	-0.00512	-0.00686
3526.6	0.00523	-0.00208
3526.7	-0.000635383	0.000252178
3526.8	-0.00816	0.00886
3526.9	-1.91462e-05	0.01326
3527	-0.00389	-0.00777
3527.1	0.0037	0.00102
3527.2	-0.0042	0.0066
3527.3	-0.00663	0.00169
3527.4	7.14566e-05	-0.0065
3527.5	-0.00344	0.01053
3527.6	-0.00189	-0.00125
3527.7	0.00786	0.004
3527.8	-0.00684	-0.00691
3527.9	0.01336	-0.00306
3528	-0.00234	-0.000858046
3528.1	-0.01267	-0.00706
3528.2	-0.00497	0.00501
3528.3	-0.0069	0.00125
3528.4	-0.000321543	0.00375
3528.5	-0.01592	0.00589
3528.6	0.00695	0.00554
3528.7	-0.000832701	0.00637
3528.8	-0.00352	-0.0053
3528.9	0.00244	0.007
3529	0.00513	0.000177156
3529.1	-0.00643	0.00268
3529.2	0.00163	0.00192
3529.3	-0.00546	-0.00192
3529.4	-0.00549	-0.00333
3529.5	0.01091	-0.000688541
3529.6	-0.00425	0.000949651
3529.7	-0.00209	-0.00248
3529.8	-0.00481	-0.00105
3529.9	0.00321	-0.00761
3530	-0.00265	0.00607
3530.1	0.00333	0.000382428
3530.2	-0.00162	0.00241
3530.3	0.000777418	0.01546
3530.4	-0.00667	-0.00437
3530.5	0.000129438	0.00123
3530.6	-0.000824247	8.48444e-05
3530.7	-0.0045	0.00481
3530.8	-0.0045	-0.000900001
3530.9	0.00417	-0.000294713
3531	-0.00945	0.00132
3531.1	-0.00209	-0.01617
3531.2	0.00289	0.00869
3531.3	0.00404	0.00473
3531.4	-0.00353	0.00864
3531.5	0.0084	-0.00394
3531.6	0.00954	0.00155
3531.7	-0.00195	0.00305
3531.8	0.00818	0.00975
3531.9	0.00383	-0.00339
3532	-0.01365	0.00183
3532.1	0.00404	0.00488
3532.2	0.00416	0.01479
3532.3	-0.00571	-0.00102
3532.4	0.00111	0.00183
3532.5	-0.0067	0.000228432
3532.6	-0.01298	-0.00446
3532.7	-0.00184	-0.00391
3532.8	0.0021	0.00897
3532.9	0.0026	-0.00149
3533	0.00312	-0.00189
3533.1	0.00384	-0.0058
3533.2	0.0074	0.00652
3533.3	0.00785	0.01405
3533.4	-0.00198	0.000151581
3533.5	-0.000238917	0.01147
3533.6	0.0025	0.00188
3533.7	-0.00422	0.00486
3533.8	0.00479	0.00121
3533.9	-0.0018	-0.00929
3534	-0.0094	-0.01245
3534.1	-0.00915	0.01192
3534.2	-0.00873	-0.000821155
3534.3	0.00369	-0.00469
3534.4	0.00879	0.00737
3534.5	0.00341	0.00864
3534.6	0.00318	0.00389
3534.7	-0.00184	0.00674
3534.8	0.00467	-0.00023438
3534.9	-0.00174	-0.000315199
3535	0.00383	0.00524
3535.1	0.00346	0.00267
3535.2	0.00598	-0.0034
3535.3	0.00131	0.00155
3535.4	-0.00501	-0.0062
3535.5	0.00833	0.00333
3535.6	0.00493	-0.00281
3535.7	0.000662527	0.00733
3535.8	0.01368	-0.00175
3535.9	0.00149	0.01253
3536	0.00336	-0.0044
3536.1	0.00912	0.01161
3536.2	-0.00512	0.00702
3536.3	0.0073	-2.56362e-05
3536.4	0.0114	0.00896
3536.5	0.00275	-0.00112
3536.6	-0.00131	-0.00128
3536.7	0.000689324	0.00543
3536.8	0.00974	0.00925
3536.9	0.00888	-0.00432
3537	0.00229	0.00646
3537.1	0.00903	-0.00145
3537.2	0.000196072	0.00676
3537.3	0.00777	0.01008
3537.4	0.00561	5.49875e-05
3537.5	-0.00553	-0.006
3537.6	0.01162	0.00996
3537.7	0.01268	0.000737113
3537.8	1.81751e-05	-0.000642367
3537.9	0.01519	-0.00293
3538	0.00681	0.00127
3538.1	0.00536	3.94824e-05
3538.2	0.00246	-0.01003
3538.3	-0.00267	-7.8929e-06
3538.4	0.01301	0.00298
3538.5	0.01019	0.00203
3538.6	0.00647	-0.00445
3538.7	0.00578	-0.00735
3538.8	0.00976	0.00219
3538.9	0.00681	0.00459
3539	0.00691	-0.000936822
3539.1	0.00172	0.00398
3539.2	0.01586	-0.00548
3539.3	0.00205	0.00222
3539.4	0.01467	-0.00825
3539.5	0.00942	0.00201
3539.6	-0.00718	-0.00459
3539.7	0.01588	0.01015
3539.8	-0.00578	0.00746
3539.9	0.00672	0.00233
3540	-0.00978	0.00342
3540.1	0.00148	-0.00194
3540.2	-0.00306	-0.00182
3540.3	0.00631	0.00263
3540.4	0.00319	0.00335
3540.5	0.00156	-0.00625
3540.6	0.000519761	0.000111381
3540.7	0.00701	0.000531052
3540.8	-0.00396	0.00138
3540.9	0.00812	-0.00265
3541	0.00313	0.00331
3541.1	-0.00503	-0.00315
3541.2	-0.00314	0.00409
3541.3	0.01293	0.00134
3541.4	4.61282e-05	0.00417
3541.5	0.00577	-0.00389
3541.6	0.00247	0.00155
3541.7	-0.0018	0.00224
3541.8	0.0021	-0.00442
3541.9	0.01692	-0.00615
3542	-0.00843	0.00684
3542.1	-0.00109	-0.00278
3542.2	0.00242	0.00419
3542.3	0.00457	0.00318
3542.4	0.01397	-0.00617
3542.5	0.000402758	-0.00418
3542.6	-0.00896	-0.00144
3542.7	-0.000790475	-0.00155
3542.8	0.00486	0.00678
3542.9	0.00276	0.00546
3543	0.00394	-0.00308
3543.1	0.01087	-0.00387
3543.2	0.00204	0.00385
3543.3	0.0068	0.01263
3543.4	0.0014	0.01361
3543.5	0.00391	-0.01321
3543.6	-0.00538	-0.00528
3543.7	0.000350956	-0.000202387
3543.8	0.00395	0.00442
3543.9	-0.01835	0.00357
3544	0.00201	-0.00106
3544.1	0.00274	-8.04263e-05
3544.2	0.00719	0.0011
3544.3	0.00377	-0.00142
3544.4	-0.00275	0.00645
3544.5	0.00358	0.00116
3544.6	0.000863389	0.00037791
3544.7	0.00636	-0.005
3544.8	0.01361	0.000621881
3544.9	0.00619	-0.00429
3545	-0.00359	0.00793
3545.1	0.00236	-0.00607
3545.2	0.00457	0.00432
3545.3	0.01173	0.00429
3545.4	-0.00104	-0.00984
3545.5	-0.00123	0.0049
3545.6	0.00826	-0.00617
3545.7	-0.00814	0.00721
3545.8	-2.31818e-05	0.00305
3545.9	0.00576	2.47377e-05
3546	0.00922	0.00642
3546.1	-0.00439	-0.00748
3546.2	-0.01138	0.00279
3546.3	0.00141	0.0019
3546.4	-0.00659	0.00578
3546.5	0.00183	0.00454
3546.6	0.000207672	-0.00681
3546.7	-0.00648	-0.00398
3546.8	0.00104	-0.000311499
3546.9	0.00664	0.000888436
3547	0.0029	-0.00569
3547.1	-0.000628173	0.00543
3547.2	0.01262	0.00777
3547.3	-0.00186	0.00126
3547.4	0.00689	0.00316
3547.5	0.00568	0.00535
3547.6	0.0023	0.00436
3547.7	-0.00418	0.01679
3547.8	0.0048	-0.00807
3547.9	-0.00169	0.00152
3548	0.00864	0.00325
3548.1	0.00103	0.00678
3548.2	0.00105	0.00438
3548.3	0.00229	0.01161
3548.4	0.00127	0.00254
3548.5	0.00255	0.00914
3548.6	0.00499	0.00413
3548.7	-0.0016	0.00427
3548.8	-0.000941616	0.00238
3548.9	0.00522	-0.00205
3549	0.00978	0.01354
3549.1	0.00312	-0.00477
3549.2	-0.00291	-0.00264
3549.3	0.00156	0.00127
3549.4	0.00117	-0.000446227
3549.5	-0.000944089	-0.00108
3549.6	-0.01053	-0.00652
3549.7	0.00733	0.00231
3549.8	-0.00229	0.00637
3549.9	-0.00382	0.00818
3550	0.00502	0.00864
3550.1	0.00404	0.00149
3550.2	0.00173	0.00327
3550.3	-0.00788	-0.0042
3550.4	0.00116	0.000124721
3550.5	0.00677	-0.00166
3550.6	-0.00133	-0.0032
3550.7	0.00971	0.00407
3550.8	0.00596	0.00595
3550.9	0.0098	0.00674
3551	0.00407	0.0091
3551.1	-0.00928	-0.000519722
3551.2	-0.00102	0.00336
3551.3	0.01017	-0.00146
3551.4	0.00856	-0.00497
3551.5	0.00546	-0.00142
3551.6	0.00862	0.00509
3551.7	-0.0018	0.00362
3551.8	0.00116	0.00472
3551.9	0.00639	0.00271
3552	0.000517403	-0.000350434
3552.1	0.00752	-0.000686128
3552.2	-0.00203	0.00248
3552.3	0.00487	0.00754
3552.4	-0.00563	0.00556
3552.5	0.00142	0.00565
3552.6	-0.00757	0.000428881
3552.7	-0.01543	0.00421
3552.8	0.0013	0.00164
3552.9	0.00756	-0.00101
3553	-0.00809	0.0026
3553.1	-0.00499	-0.00532
3553.2	0.00809	-0.00232
3553.3	-0.01247	0.00118
3553.4	0.00334	0.000911775
3553.5	-0.0061	0.000175263
3553.6	0.00766	-0.0045
3553.7	-0.0057	-0.00487
3553.8	0.0108	0.00337
3553.9	-0.00115	-0.00159
3554	-0.00544	0.00885
3554.1	-7.86956e-05	0.00181
3554.2	-0.00707	0.00793
3554.3	3.57146e-05	0.00402
3554.4	-0.00236	0.00445
3554.5	-0.00215	0.00127
3554.6	0.00375	0.01428
3554.7	-0.00229	-0.00256
3554.8	0.00451	-0.00348
3554.9	0.00472	-0.00488
3555	0.00434	-0.000249971
3555.1	0.000927628	0.00766
3555.2	0.00367	0.00469
3555.3	-0.00148	-0.0111
3555.4	0.00977	-0.01649
3555.5	-0.00422	-0.00457
3555.6	0.00934	-0.00622
3555.7	-0.00137	-0.00696
3555.8	-0.01065	-0.01103
3555.9	-0.00349	0.01299
3556	-0.00115	0.00753
3556.1	0.00427	-0.00375
3556.2	0.000290256	0.00632
3556.3	-0.00872	0.00635
3556.4	0.00117	-0.00129
3556.5	0.000367779	0.00834
3556.6	0.00708	-0.01143
3556.7	0.00627	-0.00697
3556.8	-0.00185	-0.00127
3556.9	-0.0102	0.00139
3557	0.01071	-0.00795
3557.1	-0.00414	-0.0072
3557.2	-0.00903	-0.00543
3557.3	-0.00206	0.000953383
3557.4	-0.00608	0.00112
3557.5	0.01252	-0.00232
3557.6	-0.00234	0.00993
3557.7	0.01349	-0.01201
3557.8	0.00393	-0.01077
3557.9	0.00289	-0.0013
3558	-0.012	-0.00201
3558.1	-0.00284	-0.00231
3558.2	-0.0069	-0.00306
3558.3	-0.000822145	-0.00506
3558.4	0.00269	0.00472
3558.5	0.00519	-0.00124
3558.6	-0.00323	-0.00847
3558.7	0.00301	0.00112
3558.8	0.000334839	0.01237
3558.9	0.00119	-0.0087
3559	0.000859395	-0.000140218
3559.1	0.00294	-0.00764
3559.2	0.01141	0.00427
3559.3	0.000420616	-0.00667
3559.4	-0.00652	0.00726
3559.5	-0.000603733	-0.00542
3559.6	-0.00426	0.000388162
3559.7	-0.00709	0.00805
3559.8	0.00717	0.00388
3559.9	0.00655	-0.00341

## Sheet: Fig. 3e
Magnetic field (G)	0 min	8 min
3452	0.00167	-0.00275
3452.1	0.00354	-0.00132
3452.2	-0.00552	0.000878122
3452.3	-0.00393	0.00358
3452.4	0.00749	0.00637
3452.5	0.000531801	-0.00213
3452.6	-0.00256	0.000834525
3452.7	-0.00344	0.00127
3452.8	0.00144	0.00584
3452.9	0.00532	0.00105
3453	-6.76509e-05	-0.00818
3453.1	0.00743	0.00293
3453.2	0.00371	-0.00283
3453.3	0.00779	0.00601
3453.4	0.0085	0.000583845
3453.5	0.00786	0.0098
3453.6	-0.00193	-0.00164
3453.7	0.00423	-0.00458
3453.8	0.00217	-0.00339
3453.9	0.00856	-0.00144
3454	0.00319	-0.000843942
3454.1	-0.000122147	0.0015
3454.2	-0.00308	0.00539
3454.3	-0.00229	0.000660139
3454.4	0.00631	0.01169
3454.5	0.000695289	0.00467
3454.6	-0.00147	0.00982
3454.7	0.00115	0.00936
3454.8	-4.58527e-05	0.00977
3454.9	0.01278	0.00316
3455	-0.00392	0.00543
3455.1	0.00101	0.00929
3455.2	0.00356	-7.01032e-05
3455.3	-0.00788	0.00655
3455.4	0.00973	0.00255
3455.5	-0.000100348	-0.00036438
3455.6	-0.01083	-0.000473371
3455.7	-0.00853	-0.00649
3455.8	-0.00841	-0.00234
3455.9	-0.000808792	0.00388
3456	0.00472	0.00514
3456.1	-0.00239	0.00269
3456.2	-0.00374	-0.00353
3456.3	0.00381	0.000943516
3456.4	0.000411911	0.00536
3456.5	-0.00346	0.00562
3456.6	0.00162	-0.00297
3456.7	-0.00292	0.00711
3456.8	-0.00557	0.00893
3456.9	-0.000863288	0.0072
3457	-0.00715	0.00954
3457.1	-0.01235	0.00725
3457.2	-0.00934	0.00343
3457.3	-0.00435	0.00252
3457.4	-0.00455	-0.00105
3457.5	-0.00144	0.000551147
3457.6	-0.00593	0.01048
3457.7	-0.00114	0.008
3457.8	0.01481	0.00889
3457.9	-0.00243	0.00554
3458	-0.0103	-0.00137
3458.1	-0.00759	4.97872e-05
3458.2	-0.00612	0.01295
3458.3	-0.01259	0.01243
3458.4	-0.01209	0.00663
3458.5	-0.00989	0.01112
3458.6	-0.0043	0.00947
3458.7	0.000520902	0.01306
3458.8	0.00509	-0.00307
3458.9	-0.00759	0.00983
3459	-0.00675	0.00525
3459.1	-0.00325	0.00422
3459.2	-0.00084149	-0.00338
3459.3	-0.00615	0.00612
3459.4	-0.00342	0.01439
3459.5	0.00174	0.00785
3459.6	-0.00209	0.01298
3459.7	0.000390113	0.00582
3459.8	-0.00886	0.01067
3459.9	-0.0096	0.01225
3460	0.000444608	0.00102
3460.1	-0.00163	0.0017
3460.2	-0.00635	0.0077
3460.3	0.00521	0.00243
3460.4	8.64301e-06	0.00543
3460.5	-0.000950481	0.000889021
3460.6	-0.00215	-0.00108
3460.7	-0.00473	-0.00408
3460.8	-0.00551	0.00915
3460.9	-0.00728	0.00418
3461	0.000226626	-0.00403
3461.1	-0.00339	0.00405
3461.2	-0.00786	0.0047
3461.3	-0.00459	0.00891
3461.4	0.00525	0.01082
3461.5	-0.0015	0.00144
3461.6	0.00575	0.00556
3461.7	0.00647	-0.000963832
3461.8	-0.00809	0.00428
3461.9	0.01102	0.00392
3462	0.00156	0.01107
3462.1	0.00291	0.00501
3462.2	-0.00614	0.00352
3462.3	0.00402	0.00262
3462.4	0.00317	-0.00192
3462.5	-0.00607	-0.00322
3462.6	0.00683	-0.000843942
3462.7	0.01121	0.00696
3462.8	0.00417	0.00179
3462.9	0.00406	0.00165
3463	-0.00167	0.00123
3463.1	0.00805	-0.0109
3463.2	0.00588	0.00286
3463.3	0.00271	-0.00493
3463.4	0.00856	-0.01276
3463.5	-0.00179	0.00413
3463.6	0.000858776	-0.00259
3463.7	-0.000252936	0.00215
3463.8	-0.00683	-0.00681
3463.9	0.00102	-0.000822144
3464	-0.000372827	0.00509
3464.1	0.00535	-0.000124599
3464.2	-0.00443	0.00167
3464.3	0.00185	-0.000920236
3464.4	0.00432	-0.00356
3464.5	0.00648	-0.00189
3464.6	-0.000939582	0.00825
3464.7	-0.00538	0.00857
3464.8	-0.00747	-0.00166
3464.9	-0.00276	0.00493
3465	-0.00323	-0.00286
3465.1	-0.01323	0.01142
3465.2	-0.00032923	0.00706
3465.3	-0.00228	0.000627441
3465.4	-0.0017	-0.000756749
3465.5	-0.00654	-0.00559
3465.6	-0.00277	0.00892
3465.7	0.00129	-0.0016
3465.8	0.00141	-0.00626
3465.9	0.00398	0.00121
3466	-0.0088	0.00608
3466.1	-0.00664	0.00405
3466.2	0.00316	0.000954415
3466.3	0.00802	-0.00313
3466.4	-0.000983178	-0.0012
3466.5	0.00174	-0.0119
3466.6	-0.00683	0.00444
3466.7	-0.00595	0.00523
3466.8	-0.00512	-0.0019
3466.9	0.00946	0.00815
3467	0.0028	0.00327
3467.1	-0.00825	-0.00687
3467.2	0.01579	-5.92041e-05
3467.3	-0.00979	0.01177
3467.4	0.00427	0.000474854
3467.5	0.00144	0.00258
3467.6	-0.00329	0.01896
3467.7	0.000956868	0.01329
3467.8	0.000989565	-0.00796
3467.9	3.04413e-05	0.00301
3468	-0.000678002	0.00543
3468.1	0.0048	-0.00225
3468.2	0.00664	-0.00667
3468.3	0.00974	-0.00115
3468.4	0.01068	-0.00788
3468.5	0.01047	-0.00592
3468.6	0.00525	0.00207
3468.7	0.00017213	0.00275
3468.8	0.00715	0.000158779
3468.9	0.00393	0.00371
3469	0.00412	-0.00102
3469.1	0.01263	0.00276
3469.2	-0.00217	-0.00176
3469.3	-0.00777	-0.00829
3469.4	0.00669	-0.01087
3469.5	-0.000394625	0.00862
3469.6	0.00688	0.00139
3469.7	-0.00556	-0.000407976
3469.8	0.000204827	-0.000724051
3469.9	-0.00533	-0.00109
3470	-0.01064	0.000638341
3470.1	-0.000525415	-0.00654
3470.2	0.00548	-0.00264
3470.3	0.000771582	-0.00516
3470.4	-0.00175	-0.00471
3470.5	-0.00432	-0.00493
3470.6	0.0021	-0.00647
3470.7	0.000782482	0.00516
3470.8	0.00781	0.00819
3470.9	0.000749784	0.00468
3471	-2.25612e-06	0.00975
3471.1	-0.00335	-0.00161
3471.2	0.01372	0.00556
3471.3	0.00434	0.0083
3471.4	0.00317	-0.000800345
3471.5	0.00553	0.00897
3471.6	0.00265	-0.00823
3471.7	0.00488	0.00535
3471.8	-0.00254	-8.10024e-05
3471.9	-0.0038	0.00421
3472	-0.00447	0.000311366
3472.1	0.00679	-0.00196
3472.2	7.40378e-05	0.00604
3472.3	-0.00686	-0.00521
3472.4	0.00613	-0.000854841
3472.5	0.00267	0.01309
3472.6	0.00721	-0.000200893
3472.7	0.00225	-0.000277187
3472.8	-0.00545	0.0156
3472.9	8.4937e-05	0.01306
3473	0.00941	0.00038766
3473.1	0.00634	-0.0022
3473.2	-0.00906	0.00487
3473.3	-0.00117	0.00572
3473.4	0.00262	0.00734
3473.5	0.00358	0.00307
3473.6	0.00283	0.0053
3473.7	-0.00179	4.97872e-05
3473.8	-0.00118	0.0117
3473.9	-0.00245	0.00932
3474	0.00559	0.00383
3474.1	0.01098	0.00146
3474.2	0.00728	-0.00074585
3474.3	0.00577	-0.00423
3474.4	0.00406	0.00608
3474.5	0.01845	0.00132
3474.6	0.0143	0.00713
3474.7	0.002	0.00102
3474.8	0.0061	0.01076
3474.9	-0.000808792	-0.00106
3475	0.00121	0.00283
3475.1	0.01006	0.000562047
3475.2	0.00189	-0.00361
3475.3	0.00575	-0.00147
3475.4	0.01122	0.00038766
3475.5	0.00908	0.0073
3475.6	0.01035	-0.00616
3475.7	0.00519	0.000344064
3475.8	0.00558	-0.00124
3475.9	0.00257	0.00561
3476	0.01111	0.01165
3476.1	-0.00554	0.0032
3476.2	0.00697	0.01447
3476.3	-0.00115	0.0049
3476.4	0.00826	0.00315
3476.5	0.00693	0.00456
3476.6	0.00635	0.000256871
3476.7	0.00674	-0.00248
3476.8	0.01389	0.00251
3476.9	0.00951	0.00385
3477	-0.00395	0.00428
3477.1	0.0171	-0.00296
3477.2	0.01551	0.01644
3477.3	0.01341	0.02524
3477.4	0.01038	0.01889
3477.5	0.01266	0.03003
3477.6	-0.000122147	0.02731
3477.7	0.01152	0.03913
3477.8	-0.00199	0.04288
3477.9	0.01289	0.05154
3478	0.01013	0.04795
3478.1	0.00768	0.04683
3478.2	-0.00229	0.0462
3478.3	0.01211	0.04382
3478.4	0.01486	0.04303
3478.5	0.00513	0.04571
3478.6	-0.00102	0.0299
3478.7	0.00862	0.02984
3478.8	0.0043	0.02134
3478.9	0.000826078	0.024
3479	0.00547	0.01341
3479.1	0.01386	0.01619
3479.2	0.0054	0.00468
3479.3	-4.58527e-05	0.011
3479.4	0.00289	-0.0019
3479.5	0.00507	-0.00587
3479.6	0.00158	-0.01644
3479.7	4.13404e-05	-0.01816
3479.8	-0.00117	-0.01412
3479.9	0.00218	-0.03038
3480	-0.00483	-0.01567
3480.1	0.00416	-0.02691
3480.2	0.00168	-0.03832
3480.3	0.00565	-0.02393
3480.4	0.00137	-0.0289
3480.5	-0.00267	-0.03642
3480.6	-0.00969	-0.03028
3480.7	-0.00469	-0.03481
3480.8	-0.00674	-0.01751
3480.9	0.01011	-0.01572
3481	-0.00218	-0.00851
3481.1	3.04413e-05	-0.00505
3481.2	0.00505	-0.01018
3481.3	-0.00661	-0.01221
3481.4	-0.00611	-0.00298
3481.5	0.00517	-0.0053
3481.6	-0.00717	-0.0088
3481.7	0.00636	-0.00863
3481.8	0.002	-0.01848
3481.9	-0.0098	-0.01038
3482	0.00363	-0.00708
3482.1	0.000793381	-0.00186
3482.2	0.00415	-0.00845
3482.3	0.00353	-0.01066
3482.4	0.00945	0.00277
3482.5	-0.00199	-0.00456
3482.6	0.00522	-0.00272
3482.7	0.000618995	-0.00529
3482.8	0.00537	-0.00586
3482.9	0.00179	-0.00398
3483	0.00428	0.00367
3483.1	0.00681	-0.00944
3483.2	0.00362	-0.0135
3483.3	0.00244	0.00409
3483.4	-0.00136	-0.0001137
3483.5	-0.00291	0.00451
3483.6	-0.00151	-0.00355
3483.7	0.01103	-0.00393
3483.8	0.00268	7.15855e-05
3483.9	0.00238	-0.00509
3484	-0.000612608	-0.0041
3484.1	0.00148	-0.00271
3484.2	-0.00664	0.00495
3484.3	0.0022	-0.01036
3484.4	-0.00601	0.00199
3484.5	-0.0095	-0.00397
3484.6	-0.00473	-0.01163
3484.7	-0.0097	-0.00646
3484.8	-0.00599	-0.0023
3484.9	0.000226626	0.00013698
3485	0.00182	0.01144
3485.1	0.00631	0.00355
3485.2	0.000597196	0.01002
3485.3	-0.00139	0.00287
3485.4	0.00131	0.0043
3485.5	0.00617	0.01004
3485.6	-0.00377	0.00515
3485.7	0.00892	-0.00256
3485.8	0.00105	-0.00757
3485.9	-0.00801	-0.01585
3486	-0.01266	-0.00139
3486.1	-0.00399	-0.01072
3486.2	0.000945969	-0.00493
3486.3	-0.00273	0.0044
3486.4	0.00447	0.0023
3486.5	0.0025	0.0013
3486.6	-0.0056	-0.01071
3486.7	0.00148	0.00294
3486.8	-0.00288	0.00241
3486.9	0.00755	-0.00165
3487	0.00648	-0.00555
3487.1	0.00872	0.00323
3487.2	0.000390113	0.00156
3487.3	0.00683	0.00394
3487.4	0.00438	-0.01296
3487.5	0.01357	-0.00136
3487.6	0.00677	0.00182
3487.7	0.01117	0.00198
3487.8	0.01594	-0.00355
3487.9	0.00763	-0.00625
3488	0.00782	-0.000386178
3488.1	0.00746	0.00676
3488.2	0.000891473	0.00936
3488.3	0.00367	-0.00798
3488.4	0.0047	0.0043
3488.5	-0.000296533	0.00187
3488.6	0.01077	-0.00218
3488.7	-0.00233	-0.000353481
3488.8	0.00193	-0.00118
3488.9	-0.00275	0.00673
3489	0.00765	-0.000658657
3489.1	0.00196	0.00885
3489.2	0.00917	-0.000593262
3489.3	0.000139433	0.00699
3489.4	-0.00618	0.01122
3489.5	0.00638	0.00589
3489.6	0.00576	0.01699
3489.7	-0.000928683	0.00989
3489.8	0.00793	0.01605
3489.9	0.00376	0.00265
3490	0.00092417	0.01224
3490.1	0.00791	0.01171
3490.2	0.00165	0.02457
3490.3	0.000640793	0.00577
3490.4	0.000455508	0.01598
3490.5	0.00787	0.02299
3490.6	0.00202	0.00959
3490.7	0.00418	0.00636
3490.8	0.00356	0.01194
3490.9	0.0109	0.00903
3491	0.00944	0.00165
3491.1	-0.00204	-0.00431
3491.2	-0.00385	0.00514
3491.3	0.01295	0.01059
3491.4	0.0049	0.00258
3491.5	0.000662591	0.0041
3491.6	0.0017	0.01314
3491.7	0.00331	0.01397
3491.8	0.00648	0.02044
3491.9	0.01538	0.03034
3492	0.01092	0.04209
3492.1	0.01374	0.04431
3492.2	0.0089	0.04992
3492.3	0.012	0.04926
3492.4	0.00985	0.06482
3492.5	0.00853	0.08336
3492.6	0.01869	0.08093
3492.7	0.01688	0.10422
3492.8	0.01834	0.0917
3492.9	0.02425	0.10794
3493	0.02717	0.1042
3493.1	0.02125	0.10772
3493.2	0.02147	0.10273
3493.3	0.02426	0.09909
3493.4	0.02972	0.08695
3493.5	0.01525	0.08202
3493.6	0.0149	0.0657
3493.7	0.01629	0.04575
3493.8	0.00879	0.03238
3493.9	0.00444	-0.000658657
3494	0.00794	-0.01586
3494.1	-0.0029	-0.0265
3494.2	-0.00236	-0.0623
3494.3	-0.01348	-0.06582
3494.4	-0.00947	-0.08936
3494.5	-0.00659	-0.09928
3494.6	-0.01267	-0.10432
3494.7	-0.01295	-0.10047
3494.8	-0.01493	-0.10762
3494.9	-0.01467	-0.09806
3495	-0.01493	-0.09451
3495.1	-0.02017	-0.08645
3495.2	-0.01275	-0.0793
3495.3	-0.01329	-0.06052
3495.4	-0.00916	-0.05365
3495.5	-0.0081	-0.04496
3495.6	-0.00915	-0.03257
3495.7	-0.00368	-0.02176
3495.8	-0.00344	-0.01833
3495.9	-0.00126	-0.0081
3496	0.00401	-0.00379
3496.1	-0.00181	-0.00838
3496.2	-0.00534	-0.00944
3496.3	0.00341	-0.00998
3496.4	-0.00541	0.00234
3496.5	0.00232	0.000780029
3496.6	-0.00154	-0.000767648
3496.7	0.00232	-0.00201
3496.8	-0.00467	0.000638341
3496.9	0.00943	-0.01158
3497	0.00315	-0.00415
3497.1	-0.000111247	0.00462
3497.2	0.00017213	-0.00133
3497.3	0.000662591	-0.00326
3497.4	-0.00127	-0.0106
3497.5	0.00824	-0.00279
3497.6	0.00644	-0.0096
3497.7	-0.00478	-0.01349
3497.8	0.000368314	-0.00294
3497.9	-0.00309	-0.00672
3498	0.00209	0.00295
3498.1	-0.00633	-0.00992
3498.2	-0.01076	-0.01198
3498.3	-0.00508	0.00504
3498.4	-0.00515	-4.8305e-05
3498.5	-0.0012	-0.00336
3498.6	0.0102	-0.00606
3498.7	-0.000994077	0.00297
3498.8	0.00101	-0.00454
3498.9	0.00143	-0.00492
3499	0.00446	0.00337
3499.1	0.00151	0.01146
3499.2	0.00172	0.01093
3499.3	0.00738	0.00219
3499.4	0.000727986	-0.00201
3499.5	-0.00244	-0.00101
3499.6	0.00339	0.000583845
3499.7	0.00702	0.0035
3499.8	0.00686	-0.0053
3499.9	0.0114	0.00112
3500	0.00382	0.00909
3500.1	0.0032	0.00789
3500.2	-0.00111	0.01089
3500.3	-0.00186	-0.00107
3500.4	-0.00425	0.00159
3500.5	0.00151	-0.00459
3500.6	0.00129	0.00791
3500.7	0.000106735	0.01049
3500.8	0.00259	0.00247
3500.9	0.000193928	0.0065
3501	0.00565	-0.00699
3501.1	0.01292	0.005
3501.2	-0.000383726	-0.00298
3501.3	0.000499104	-0.00584
3501.4	0.00666	0.00834
3501.5	0.01104	-0.00215
3501.6	0.01219	-0.000843942
3501.7	-0.00381	0.00708
3501.8	-0.00193	0.00466
3501.9	-0.00121	0.00466
3502	-0.00409	0.01256
3502.1	-0.00414	0.00331
3502.2	-0.000176642	0.00851
3502.3	-0.00803	0.01209
3502.4	-0.00262	-0.00545
3502.5	0.000139433	-0.00794
3502.6	0.00191	0.00967
3502.7	-0.000154844	0.00128
3502.8	0.00214	0.01148
3502.9	0.01187	0.00118
3503	-0.00278	0.00779
3503.1	0.00815	0.00104
3503.2	0.00641	0.01617
3503.3	0.000161231	0.00406
3503.4	0.00507	0.00719
3503.5	-0.000732498	0.00135
3503.6	0.0048	0.0127
3503.7	-0.00457	0.01432
3503.8	0.00706	0.00482
3503.9	0.00502	0.00646
3504	-0.00447	0.00774
3504.1	0.00235	0.00816
3504.2	0.00165	0.00719
3504.3	-0.00105	0.01162
3504.4	-0.00123	-0.00073495
3504.5	0.00673	0.01081
3504.6	0.000738885	0.01202
3504.7	0.00574	0.00574
3504.8	0.00585	0.00293
3504.9	-0.00415	0.01378
3505	-0.00157	0.01261
3505.1	0.00515	0.00707
3505.2	-0.000438222	0.01104
3505.3	-0.00988	0.01085
3505.4	0.00354	0.01632
3505.5	0.0066	0.01192
3505.6	0.00209	0.00912
3505.7	0.00194	0.00951
3505.8	0.00139	0.01343
3505.9	-0.0016	0.01008
3506	0.00466	0.01164
3506.1	0.00882	0.00755
3506.2	0.00236	0.01303
3506.3	-0.00566	0.01083
3506.4	-0.00203	0.0095
3506.5	0.00387	0.01692
3506.6	-0.000263835	0.00565
3506.7	0.000608095	0.0033
3506.8	0.00298	0.02068
3506.9	0.00155	0.02585
3507	0.00341	0.04202
3507.1	0.00636	0.03615
3507.2	0.01158	0.04967
3507.3	0.00164	0.06749
3507.4	0.0032	0.0668
3507.5	0.01588	0.07443
3507.6	0.0202	0.08438
3507.7	0.00932	0.08025
3507.8	0.01119	0.08965
3507.9	0.01379	0.09086
3508	0.0083	0.0858
3508.1	0.02344	0.08607
3508.2	0.0097	0.077
3508.3	-0.000928683	0.06773
3508.4	0.00629	0.04937
3508.5	0.00955	0.02659
3508.6	-0.0012	0.02263
3508.7	-0.00186	-0.01606
3508.8	-0.00505	-0.03337
3508.9	-0.00817	-0.05194
3509	-0.01284	-0.05883
3509.1	-0.02031	-0.0781
3509.2	-0.00718	-0.09312
3509.3	-0.01164	-0.09612
3509.4	-0.01548	-0.10406
3509.5	-0.01488	-0.10465
3509.6	-0.02424	-0.10344
3509.7	-0.02083	-0.09731
3509.8	-0.01418	-0.09178
3509.9	-0.01009	-0.08756
3510	-0.02769	-0.07564
3510.1	-0.02081	-0.06805
3510.2	-0.0118	-0.06776
3510.3	-0.01105	-0.04273
3510.4	0.00782	-0.03117
3510.5	-0.00448	-0.02805
3510.6	0.00443	-0.02149
3510.7	-0.00556	-0.01681
3510.8	0.00411	-0.01852
3510.9	-0.00461	-0.00312
3511	-0.00583	-0.01009
3511.1	0.00273	-0.0128
3511.2	-0.00426	-0.00601
3511.3	-0.00524	-0.00362
3511.4	0.00209	-0.01032
3511.5	0.00572	-0.00539
3511.6	-0.00574	-0.01305
3511.7	0.0049	-0.00322
3511.8	0.0029	-0.0015
3511.9	0.00868	-0.00792
3512	-0.00104	-0.00194
3512.1	-0.01061	-0.00269
3512.2	0.01144	-0.00907
3512.3	0.00638	0.00139
3512.4	0.000499104	0.000300467
3512.5	-0.0086	-0.00118
3512.6	-0.01061	0.000376761
3512.7	0.00375	-0.00147
3512.8	-0.0057	-0.0066
3512.9	0.00545	-0.00275
3513	0.00529	-0.01002
3513.1	-0.00291	0.00282
3513.2	-0.00396	-0.00626
3513.3	-0.01564	-0.00367
3513.4	-0.01048	-0.00987
3513.5	-0.00275	-0.00954
3513.6	-0.000895985	-4.8305e-05
3513.7	-0.00711	-0.01135
3513.8	-0.00456	-0.00875
3513.9	0.00211	-0.00376
3514	-0.00752	-0.0014
3514.1	-0.00232	-0.00323
3514.2	-0.00898	-0.00718
3514.3	0.00211	-0.01106
3514.4	-0.000198441	3.88881e-05
3514.5	0.00424	-0.00992
3514.6	0.00335	-0.01075
3514.7	-0.0111	-0.01218
3514.8	-0.00191	-0.00287
3514.9	0.0052	-0.00543
3515	0.00919	-0.00675
3515.1	-0.00199	-0.00618
3515.2	-0.00477	-0.01389
3515.3	-0.0052	-0.00774
3515.4	-0.00449	-0.00705
3515.5	-0.00489	-0.00936
3515.6	0.00248	-0.00549
3515.7	-0.00417	0.000736433
3515.8	0.00224	-0.00416
3515.9	0.00262	-0.00125
3516	-0.00236	0.00759
3516.1	-0.01075	-0.00774
3516.2	-0.00232	0.00138
3516.3	-0.01009	-0.00232
3516.4	0.00609	-0.00369
3516.5	0.00594	-0.00551
3516.6	-0.000634406	-0.00617
3516.7	-0.01225	-0.00581
3516.8	0.00383	-0.0012
3516.9	0.000488205	-0.00641
3517	-0.00141	-0.0077
3517.1	-0.00147	-0.0135
3517.2	-0.00362	-0.00638
3517.3	-0.01057	-0.0107
3517.4	0.00411	0.000202375
3517.5	0.00524	-0.00632
3517.6	-0.00661	-0.00743
3517.7	-0.000765196	6.19071e-06
3517.8	-0.0086	-0.00587
3517.9	-0.00638	8.24847e-05
3518	-0.00532	-0.00187
3518.1	-0.00562	-0.00136
3518.2	-0.00617	0.00623
3518.3	-0.00454	0.00843
3518.4	-0.000634406	0.00289
3518.5	-0.00671	0.00299
3518.6	0.00521	0.000965315
3518.7	-0.00776	-0.00404
3518.8	-0.000732498	0.00481
3518.9	-0.00782	-0.00318
3519	-0.00565	0.0027
3519.1	-0.000928683	0.00559
3519.2	0.00703	0.00487
3519.3	0.000248424	-0.00395
3519.4	-0.000688902	-0.00485
3519.5	-0.00456	0.000333165
3519.6	-0.00254	-0.00501
3519.7	-0.00613	0.00172
3519.8	-0.000416423	0.0068
3519.9	0.000695289	0.00919
3520	-0.00733	-0.00651
3520.1	-0.00724	-0.00809
3520.2	0.000608095	0.000572946
3520.3	-0.0059	-0.00452
3520.4	0.00111	-0.00151
3520.5	-0.00353	0.00283
3520.6	-0.00495	0.000572946
3520.7	-0.00623	-0.00541
3520.8	0.00258	0.00107
3520.9	0.00592	-0.0058
3521	-0.000950481	-0.004
3521.1	0.00339	-0.00392
3521.2	-0.000874187	-0.00131
3521.3	0.00685	-0.0031
3521.4	0.00544	-0.00888
3521.5	0.00574	-0.00073495
3521.6	0.0039	-0.00192
3521.7	0.00317	-0.00147
3521.8	-0.00107	0.01037
3521.9	-0.00208	0.00594
3522	0.00522	0.01655
3522.1	0.00967	0.02156
3522.2	0.00899	0.02003
3522.3	0.00943	0.03402
3522.4	0.00949	0.03326
3522.5	0.00161	0.04808
3522.6	0.01586	0.05013
3522.7	0.01407	0.05968
3522.8	0.01093	0.05738
3522.9	0.01673	0.04882
3523	0.00992	0.04098
3523.1	0.00917	0.04966
3523.2	0.00295	0.04005
3523.3	0.00744	0.02211
3523.4	0.00762	0.01247
3523.5	-2.40544e-05	0.00222
3523.6	-0.000165743	-0.01096
3523.7	-0.01189	-0.02827
3523.8	-0.00221	-0.02953
3523.9	-0.01043	-0.04439
3524	-0.01976	-0.05006
3524.1	0.00228	-0.05472
3524.2	-0.00987	-0.06633
3524.3	-0.01544	-0.06834
3524.4	-0.00593	-0.04707
3524.5	-0.00158	-0.05651
3524.6	-0.0142	-0.0462
3524.7	-0.00899	-0.04319
3524.8	-0.00359	-0.0442
3524.9	-0.00674	-0.03222
3525	-0.00122	-0.02276
3525.1	0.00332	-0.02895
3525.2	0.000106735	-0.01994
3525.3	-0.00418	-0.01362
3525.4	-0.00706	-0.01556
3525.5	-0.00292	-0.01448
3525.6	0.00333	-0.00794
3525.7	-2.40544e-05	-0.00139
3525.8	-0.0069	-0.01554
3525.9	-0.0015	-0.00423
3526	-0.00214	-0.000200893
3526.1	-0.00505	-0.000462472
3526.2	-0.00447	0.00107
3526.3	-0.00517	-0.00428
3526.4	-0.00676	-0.01046
3526.5	-0.00381	-0.00656
3526.6	0.0028	0.00189
3526.7	0.00862	-0.01066
3526.8	-0.000754296	-0.00252
3526.9	-0.00281	-0.00144
3527	-0.00217	-0.00499
3527.1	-0.00115	-0.00702
3527.2	-0.0038	-0.00285
3527.3	-0.01389	-0.00159
3527.4	-0.00805	-0.00658
3527.5	0.0025	-0.00795
3527.6	-0.00237	-0.00385
3527.7	0.00553	-0.00336
3527.8	0.0057	-0.0001137
3527.9	6.31387e-05	-0.00779
3528	-0.00954	0.0026
3528.1	-0.00136	-0.0111
3528.2	-0.000623507	0.00354
3528.3	0.00647	0.000823626
3528.4	-0.00336	-0.00909
3528.5	0.00293	-0.01377
3528.6	0.000401012	0.00764
3528.7	-0.0024	0.00413
3528.8	-0.01357	0.0013
3528.9	-0.00584	0.00231
3529	0.00218	-0.00796
3529.1	0.00325	-0.00482
3529.2	-0.000688902	0.00551
3529.3	-0.00754	0.01237
3529.4	-0.00174	-0.00117
3529.5	-0.01078	-0.01499
3529.6	-0.00119	0.000780029
3529.7	-0.0014	-0.00829
3529.8	-0.00118	-0.011
3529.9	-0.00753	-0.00179
3530	0.00544	-0.01134
3530.1	-0.0025	-0.00405
3530.2	-0.00438	-0.0205
3530.3	-0.00769	-0.01102
3530.4	0.000727986	-0.00685
3530.5	-0.00636	-0.01929
3530.6	0.00355	-0.00418
3530.7	0.000575398	-0.01006
3530.8	-0.01488	-0.00636
3530.9	-0.000198441	-0.00945
3531	0.00283	0.00333
3531.1	-0.00723	0.00589
3531.2	0.000128533	-0.00163
3531.3	-0.0043	-0.00121
3531.4	-0.00182	-0.00223
3531.5	-0.000427322	0.00172
3531.6	-0.00136	0.00559
3531.7	0.000117634	-0.00787
3531.8	-0.00121	-0.00647
3531.9	0.00314	0.00352
3532	-0.0019	-0.00524
3532.1	-0.00837	-0.00256
3532.2	-0.00627	-0.00241
3532.3	-0.0055	-0.01091
3532.4	0.00335	-0.01086
3532.5	3.04413e-05	-0.01084
3532.6	0.00305	-0.000625959
3532.7	-0.01148	-0.00483
3532.8	-0.00357	-0.00788
3532.9	0.00386	-0.00703
3533	-0.00531	-0.0058
3533.1	-0.01053	0.00283
3533.2	-0.00218	-0.00553
3533.3	-0.00603	0.0031
3533.4	-0.00934	-0.01052
3533.5	-0.00695	-0.00956
3533.6	-0.00907	-0.00897
3533.7	0.00692	-0.02055
3533.8	-0.00924	-0.01111
3533.9	-0.00577	-0.00472
3534	-0.00853	-0.00677
3534.1	-0.00523	0.00164
3534.2	-0.00413	-0.00615
3534.3	0.00241	0.0051
3534.4	-0.00931	-0.00477
3534.5	0.00080428	0.00038766
3534.6	0.000749784	0.00591
3534.7	0.01116	0.00156
3534.8	0.00237	-0.00666
3534.9	-0.00194	0.00736
3535	-0.0025	0.000562047
3535.1	0.000640793	-0.00588
3535.2	-0.00204	0.000300467
3535.3	0.00395	-0.00548
3535.4	-0.00387	0.0036
3535.5	-0.00369	-0.00581
3535.6	0.00559	0.000889021
3535.7	-0.00213	0.00374
3535.8	-0.000917783	-0.00638
3535.9	0.00438	0.000540248
3536	-0.00346	-0.00313
3536.1	0.00155	-0.00506
3536.2	-0.00363	-0.003
3536.3	-0.00812	0.00491
3536.4	-0.00724	-0.00457
3536.5	-0.01733	0.00392
3536.6	-0.00184	-0.00346
3536.7	-0.00377	-0.016
3536.8	0.000891473	-0.00175
3536.9	-0.00749	-0.00706
3537	-0.00408	0.01161
3537.1	-0.0069	0.0075
3537.2	-0.00546	-0.00567
3537.3	-0.0019	-0.00905
3537.4	-0.00216	0.00338
3537.5	-0.00626	-0.0026
3537.6	-0.01165	0.000572946
3537.7	-0.00217	-0.00556
3537.8	-0.00491	-0.00112
3537.9	-0.00939	-0.00118
3538	-0.00904	-0.01052
3538.1	0.00236	0.000224173
3538.2	0.00466	0.00182
3538.3	0.0043	-0.00857
3538.4	-0.00518	-0.00627
3538.5	-0.00353	-0.00771
3538.6	0.00491	0.00404
3538.7	-0.00284	-0.00265
3538.8	-0.01258	0.00323
3538.9	-0.00605	0.00173
3539	0.00092417	0.00694
3539.1	-0.00306	-0.00406
3539.2	-0.00115	0.00664
3539.3	0.00224	0.000158779
3539.4	0.0071	-0.000647757
3539.5	-0.00209	-0.00192
3539.6	-0.00807	0.00233
3539.7	0.00226	-0.00176
3539.8	-0.00358	-0.00844
3539.9	-0.00164	0.00327
3540	-0.01098	0.013
3540.1	-0.00423	-0.0041
3540.2	-0.00983	0.00196
3540.3	-0.0036	0.00712
3540.4	-0.00674	-0.00036438
3540.5	-0.01168	-2.65067e-05
3540.6	-0.00996	0.000572946
3540.7	-3.49535e-05	-0.000985631
3540.8	-0.00324	0.00512
3540.9	-0.01247	-0.00237
3541	-0.00481	0.00329
3541.1	-0.00734	-0.00262
3541.2	-0.00641	0.00747
3541.3	0.000945969	0.00946
3541.4	-0.00697	0.00815
3541.5	-0.0054	-0.0021
3541.6	-0.000645305	0.01137
3541.7	-0.00228	-0.00434
3541.8	-0.0048	-0.00538
3541.9	0.00438	-0.00306
3542	-0.00384	-0.00323
3542.1	-0.00366	-0.00284
3542.2	-0.00892	-0.01643
3542.3	-0.01083	0.00362
3542.4	-0.00912	-0.00794
3542.5	-0.01225	-0.00209
3542.6	-0.00341	0.00191
3542.7	-0.0098	0.00776
3542.8	0.00127	0.00975
3542.9	-0.0068	-0.00285
3543	-0.0047	-0.000375279
3543.1	-0.00806	0.00689
3543.2	-0.0088	0.00373
3543.3	-0.00436	0.00704
3543.4	0.00153	-0.00687
3543.5	-0.0016	-0.0053
3543.6	-0.000645305	-0.00506
3543.7	0.000531801	-0.00273
3543.8	-0.00103	0.01145
3543.9	-0.000645305	-0.00955
3544	0.00662	-0.0067
3544.1	-0.00147	-0.00221
3544.2	0.00761	-0.00859
3544.3	0.00973	-0.00265
3544.4	0.00688	0.000300467
3544.5	0.00343	-0.00293
3544.6	0.00547	-0.00155
3544.7	0.00529	0.00433
3544.8	-0.01171	0.000660139
3544.9	-0.01369	-0.00653
3545	-0.00648	-0.00143
3545.1	-0.01314	-0.00403
3545.2	-0.000874187	0.00386
3545.3	-0.00672	-0.004
3545.4	-0.01263	-0.0099
3545.5	-0.00899	-0.00749
3545.6	-0.00498	-0.00562
3545.7	-0.01134	-4.8305e-05
3545.8	0.00249	-0.00811
3545.9	0.00776	-0.01263
3546	-0.000394625	0.00455
3546.1	-0.00311	-0.00736
3546.2	-0.01062	-0.00909
3546.3	-0.00128	-0.00509
3546.4	-0.00208	0.00196
3546.5	-0.00711	-0.00341
3546.6	-0.00182	-0.0092
3546.7	-0.00512	-0.00103
3546.8	-0.000263835	-0.00529
3546.9	0.00245	-0.00758
3547	-0.01164	0.00281
3547.1	0.00759	-0.00755
3547.2	-0.00667	0.000692836
3547.3	0.000499104	-0.000342582
3547.4	0.00297	-0.0036
3547.5	-0.00325	-0.00383
3547.6	0.00375	-0.00528
3547.7	-0.00979	0.000213274
3547.8	0.00958	-0.01016
3547.9	0.00332	-0.00586
3548	0.00534	-0.00242
3548.1	0.00148	-0.00181
3548.2	-0.00529	-0.00656
3548.3	0.00546	-0.00994
3548.4	0.01532	-0.00646
3548.5	-0.00293	0.00338
3548.6	-0.00206	-0.00392
3548.7	-0.00231	-0.00613
3548.8	-0.00461	-0.00446
3548.9	0.00393	-0.00112
3549	0.00202	0.00437
3549.1	0.00316	-0.00298
3549.2	-0.01209	-0.00745
3549.3	-0.0099	-0.00841
3549.4	0.000749784	-0.0056
3549.5	0.01081	-0.00976
3549.6	-0.0031	-0.000189994
3549.7	-0.000503616	-0.01242
3549.8	-0.00385	0.00451
3549.9	-0.00657	-0.00878
3550	-0.000100348	0.000976214
3550.1	-0.00178	0.00215
3550.2	-0.000623507	-0.000625959
3550.3	-0.00577	-0.00809
3550.4	0.000193928	-0.00686
3550.5	-0.000405524	-0.00182
3550.6	0.00411	-0.00333
3550.7	-0.01156	-0.00633
3550.8	-0.00495	-0.00324
3550.9	-0.00338	-0.0099
3551	-0.00534	-0.007
3551.1	-0.0014	-0.01585
3551.2	0.00579	-0.02142
3551.3	-0.00292	0.00449
3551.4	0.00438	-0.01945
3551.5	0.000542701	-0.00939
3551.6	-0.00934	-0.01522
3551.7	0.00030292	-0.00135
3551.8	-0.00638	-0.00114
3551.9	0.00272	-0.00193

## Sheet: Fig. 3f
PLE intensity (arb. u.)				PL intensity (arb. u.)
Wavelength (nm)	PPR	PPS		Wavelength (nm)	PPR	PPS
250	18.126	18.059		500	58.657	77.627
250.2	18.453	17.805		500.2	59.114	77.246
250.4	18.514	17.905		500.4	58.592	77.248
250.6	18.243	17.738		500.6	58.636	76.544
250.8	18.034	18.051		500.8	58.377	76.266
251	18.449	17.793		501	58.163	76.514
251.2	18.318	18.019		501.2	58.355	77.502
251.4	18.285	18.339		501.4	59.099	77.789
251.6	18.523	18.534		501.6	58.912	77.706
251.8	18.884	18.535		501.8	59.799	78.506
252	18.687	18.645		502	59.87	78.589
252.2	18.771	18.666		502.2	60.072	78.879
252.4	18.569	18.874		502.4	59.795	79.277
252.6	18.716	18.999		502.6	59.408	79.567
252.8	18.63	19.146		502.8	60.215	80.171
253	18.623	19.157		503	60.691	80.055
253.2	18.875	19.469		503.2	60.897	79.842
253.4	19.403	19.685		503.4	60.518	80.615
253.6	19.573	20.289		503.6	60.944	80.659
253.8	19.5	20.626		503.8	60.873	80.595
254	19.929	20.58		504	61.367	80.792
254.2	20.017	21.016		504.2	61.956	81.113
254.4	20.572	21.602		504.4	62.216	81.826
254.6	20.904	21.533		504.6	62.428	81.777
254.8	21.165	22.327		504.8	62.081	82.942
255	22.054	22.723		505	61.644	82.948
255.2	22.803	23.956		505.2	62.433	83.244
255.4	24.254	25.523		505.4	62.319	83.888
255.6	26.021	27.777		505.6	62.002	84.288
255.8	27.791	30.067		505.8	62.205	84.953
256	30.832	33.221		506	62.697	85.522
256.2	34.81	37.21		506.2	62.392	86.229
256.4	39.738	42.991		506.4	62.218	86.251
256.6	46.232	49.551		506.6	62.92	86.911
256.8	52.979	57.043		506.8	63.841	86.677
257	59.599	64.529		507	64.389	87.162
257.2	66.939	71.774		507.2	63.312	87.615
257.4	74.385	79.82		507.4	63.502	88.771
257.6	83.407	88.856		507.6	64.283	89.283
257.8	93.447	99.581		507.8	64.279	90.018
258	105.134	110.711		508	64.749	90.34
258.2	115.887	121.564		508.2	64.975	91.276
258.4	125.612	131.777		508.4	65.477	90.624
258.6	135.804	143.4		508.6	65.603	90.445
258.8	147.774	153.945		508.8	65.293	92.125
259	159.594	166.572		509	65.934	92.575
259.2	172.91	181.38		509.2	66.404	92.586
259.4	185.478	194.773		509.4	66.744	92.499
259.6	197.245	207.565		509.6	67.284	93.462
259.8	210.302	220.683		509.8	67.313	93.755
260	223.857	233.848		510	68.091	94.333
260.2	237.388	245.13		510.2	67.703	94.701
260.4	251.811	258.391		510.4	68.55	95.754
260.6	264.945	272.516		510.6	68.909	96.842
260.8	278.125	286.238		510.8	69.328	97.265
261	290.873	300.855		511	69.628	97.686
261.2	305.908	316.211		511.2	69.182	97.404
261.4	319.043	328.596		511.4	69.578	98.533
261.6	331.98	342.401		511.6	69.266	99.279
261.8	344.448	355.425		511.8	69.629	99.768
262	358.035	370.743		512	70.068	101.094
262.2	371.68	384.352		512.2	70.366	101.831
262.4	387.193	397.842		512.4	71.316	101.472
262.6	400.244	410.523		512.6	71.324	101.656
262.8	413.718	424.764		512.8	72.142	101.167
263	424.552	436.643		513	72.501	102.074
263.2	437.071	449.073		513.2	73.23	103.211
263.4	450.26	461.691		513.4	72.935	104.136
263.6	462.065	473.198		513.6	73.674	104.828
263.8	472.632	485.242		513.8	73.655	105.109
264	486.528	498.371		514	73.905	106.126
264.2	501.165	513.798		514.2	74.006	106.414
264.4	515.518	526.569		514.4	73.694	106.691
264.6	530.147	540.859		514.6	74.374	107.176
264.8	542.195	552.916		514.8	74.335	107.822
265	554.056	565.644		515	75.32	107.738
265.2	564.963	576.962		515.2	75.289	109.058
265.4	577.102	588.414		515.4	76.032	109.374
265.6	589.518	600.223		515.6	75.741	110.783
265.8	600.283	609.557		515.8	76.456	111.789
266	610.446	623.336		516	76.692	111.731
266.2	620.11	631.772		516.2	77.615	112.039
266.4	631.228	639.483		516.4	78.185	112.745
266.6	639.828	650.202		516.6	78.383	113.174
266.8	649.166	657.43		516.8	79.353	113.247
267	658.111	665.796		517	79.49	114.829
267.2	663.123	672.576		517.2	80.13	115.431
267.4	673.197	679.922		517.4	80.4	115.75
267.6	681.606	686.756		517.6	81.111	115.322
267.8	688.519	692.636		517.8	81.914	116.537
268	693.815	698.443		518	81.095	117.851
268.2	699.548	707.284		518.2	81.199	118.005
268.4	707.272	712.882		518.4	81.755	119.44
268.6	714.562	720.098		518.6	82.212	118.989
268.8	720.652	727.413		518.8	82.513	120.206
269	728.142	732.925		519	83.432	120.74
269.2	735.304	738.676		519.2	83.802	120.758
269.4	739.673	744.757		519.4	83.577	121.771
269.6	746.399	752.253		519.6	83.437	122.084
269.8	755.149	758.478		519.8	83.757	122.354
270	762.964	765.638		520	84.64	123.494
270.2	768.647	773.884		520.2	84.576	124.148
270.4	776.284	780.288		520.4	84.643	125.614
270.6	783.875	785.726		520.6	84.313	125.877
270.8	791.597	791.338		520.8	85.702	126.323
271	799.728	798.262		521	86.054	125.418
271.2	806.925	807.546		521.2	86.293	126.489
271.4	812.856	815.3		521.4	86.573	126.954
271.6	817.177	820.612		521.6	86.789	127.996
271.8	825.28	827.515		521.8	87.59	128.45
272	834.216	836.331		522	88.226	128.955
272.2	841.719	844.493		522.2	88.971	130.111
272.4	850.674	852.592		522.4	88.466	129.654
272.6	856.009	858.582		522.6	88.7	130.667
272.8	863.878	866.018		522.8	88.535	132.017
273	869.672	870.996		523	89.116	133.679
273.2	875.896	879.22		523.2	90.349	133.635
273.4	885.568	888.081		523.4	91.657	134.497
273.6	894.448	892.526		523.6	91.971	134.384
273.8	899.031	898.015		523.8	92.443	134.779
274	901.297	904.4		524	93.186	135.651
274.2	908.834	909.949		524.2	93.538	137.111
274.4	916.709	916.213		524.4	93.756	137.788
274.6	921.11	921.811		524.6	93.415	139.159
274.8	926.868	927.448		524.8	93.259	139.602
275	929.952	932.151		525	93.466	139.469
275.2	935.658	935.483		525.2	93.425	141.026
275.4	939.656	939.646		525.4	94.558	141.438
275.6	945.541	943.486		525.6	94.97	142.88
275.8	948.61	943.546		525.8	95.103	142.745
276	948.125	944.613		526	95.505	144.417
276.2	950.093	942.578		526.2	95.75	145.593
276.4	949.855	942.015		526.4	96.551	145.042
276.6	950.156	942.645		526.6	96.484	146.111
276.8	949.399	938.728		526.8	96.941	145.987
277	946.607	936.498		527	97.9	147.785
277.2	941.541	927.788		527.2	97.598	147.929
277.4	932.054	924.04		527.4	98.281	148.428
277.6	923.435	913.934		527.6	98.216	148.816
277.8	912.31	904.299		527.8	98.463	149.075
278	901.831	893.193		528	99.19	150.609
278.2	894.431	881.099		528.2	99.667	150.121
278.4	882.188	868.312		528.4	99.773	151.416
278.6	866.131	858.173		528.6	100.375	151.931
278.8	850.611	841.668		528.8	100.811	152.502
279	835.374	827.435		529	101.54	153.352
279.2	819.49	809.802		529.2	101.736	153.82
279.4	806.902	793.173		529.4	101.318	154.686
279.6	791.777	774.793		529.6	101.97	155.349
279.8	775.398	756.136		529.8	102.246	155.454
280	756.626	739.097		530	103.057	155.427
280.2	740.167	721.201		530.2	103.365	155.905
280.4	723.281	702.758		530.4	103.257	156.734
280.6	700.787	682.818		530.6	104.314	157.953
280.8	677.576	664.489		530.8	104.605	158.32
281	657.96	647.072		531	105.062	159.844
281.2	640.331	627.409		531.2	104.932	160.495
281.4	621.314	608.007		531.4	104.947	161.024
281.6	602.777	584.757		531.6	105.524	161.269
281.8	580.079	564.445		531.8	106.799	162.386
282	559.344	545.51		532	107.076	162.802
282.2	538.001	523.033		532.2	107.238	163.553
282.4	518.872	502.97		532.4	107.341	164.172
282.6	498.806	483.84		532.6	107.785	164.726
282.8	476.924	461.331		532.8	108.669	165.013
283	456.348	439.325		533	108.325	166.596
283.2	434.867	418.993		533.2	108.795	166.978
283.4	412.621	398.729		533.4	109.343	166.906
283.6	391.171	375.237		533.6	109.707	167.676
283.8	367.439	353.303		533.8	109.881	168.259
284	346.425	331.269		534	110.522	169.363
284.2	327.631	310.856		534.2	110.726	169.979
284.4	306.191	288.921		534.4	110.874	170.451
284.6	284.93	267.964		534.6	110.817	171.442
284.8	262.955	246.546		534.8	110.49	171.869
285	243.004	226.516		535	110.798	172.317
285.2	222.857	207.633		535.2	111.691	172.605
285.4	204.606	189.842		535.4	112.34	172.522
285.6	186.38	172.988		535.6	112.681	172.547
285.8	169.929	157.957		535.8	113.034	174.275
286	154.601	142.852		536	113.569	174.561
286.2	140.071	129.028		536.2	113.905	175.696
286.4	126.239	116.306		536.4	114.162	176.044
286.6	113.64	103.584		536.6	114.013	178.047
286.8	101.987	92.73		536.8	114.151	178.109
287	91.854	83.159		537	114.165	179.119
287.2	82.213	73.677		537.2	114.586	178.647
287.4	73.57	66.005		537.4	114.762	179.046
287.6	65.517	59.757		537.6	114.673	178.187
287.8	58.72	54.141		537.8	115.484	179.067
288	53.261	49.228		538	115.922	179.477
288.2	48.291	45.292		538.2	116.562	180.345
288.4	44.335	41.829		538.4	115.932	181.124
288.6	40.507	38.832		538.6	116.35	181.751
288.8	37.287	35.633		538.8	117.587	182.636
289	34.74	33.493		539	117.245	182.993
289.2	32.41	31.695		539.2	118.035	185.197
289.4	31.089	30.522		539.4	116.79	185.478
289.6	29.204	28.908		539.6	117.627	186.151
289.8	28.143	28.053		539.8	117.611	185.879
290	27.211	27.084		540	118.736	185.198
290.2	26.512	26.123		540.2	119.243	185.251
290.4	25.777	25.841		540.4	119.116	185.216
290.6	25.116	25.711		540.6	119.812	186.28
290.8	24.568	25.235		540.8	120.286	186.615
291	23.97	24.527		541	120.908	187.441
291.2	23.506	24.17		541.2	121.421	188.596
291.4	23.138	23.782		541.4	121.501	189.226
291.6	22.293	23.455		541.6	121.437	190.105
291.8	22.233	23.566		541.8	121.118	190.242
292	22.139	23.355		542	120.563	191.392
292.2	21.981	23.127		542.2	120.62	191.988
292.4	21.707	22.964		542.4	121.271	191.622
292.6	21.383	22.817		542.6	121.698	191.227
292.8	21.665	22.297		542.8	122.446	191.516
293	21.578	22.232		543	122.263	191.582
293.2	21.851	22.375		543.2	122.27	191.541
293.4	22.034	22.43		543.4	122.407	191.159
293.6	21.98	22.145		543.6	122.022	192.059
293.8	21.596	21.858		543.8	121.677	194.032
294	21.682	21.809		544	121.955	194.867
294.2	21.855	21.831		544.2	122.639	195.488
294.4	21.524	21.805		544.4	122.567	195.455
294.6	21.496	21.51		544.6	124.217	195.251
294.8	21.188	21.728		544.8	123.698	196.115
295	21.031	21.731		545	123.693	197.171
295.2	21.109	21.891		545.2	124.165	197.692
295.4	21.324	21.386		545.4	125.459	197.514
295.6	20.998	21.654		545.6	125.184	198.879
295.8	20.797	22.018		545.8	125.723	198.299
296	20.804	21.744		546	126.033	198.054
296.2	20.747	21.524		546.2	125.559	198.743
296.4	20.646	21.274		546.4	126.714	199.308
296.6	20.816	21.257		546.6	125.825	197.786
296.8	20.928	21.515		546.8	126.5	198.441
297	20.532	21.724		547	126.421	197.847
297.2	20.976	21.732		547.2	125.813	198.365
297.4	20.654	21.681		547.4	126.191	199.04
297.6	20.571	21.756		547.6	125.981	199.403
297.8	20.813	22.141		547.8	125.782	200.808
298	20.501	22.288		548	126.501	200.359
298.2	20.299	22.576		548.2	125.923	200.385
298.4	19.998	22.422		548.4	126.283	200.284
298.6	20.368	22.301		548.6	126.598	201
298.8	20.785	22.166		548.8	126.206	200.219
299	21.26	22.289		549	126.468	200.908
299.2	21.069	22.038		549.2	126.276	201.373
299.4	20.938	22.385		549.4	126.132	201.904
299.6	21.056	22.621		549.6	126.564	203.126
299.8	20.951	22.192		549.8	126.993	202.62
300	21.127	22.147		550	127.294	201.292
300.2	21.326	22.239		550.2	127.5	201.402
300.4	21.46	22.232		550.4	128.424	202.215
300.6	20.816	22.383		550.6	128.28	202.759
300.8	21.297	22.075		550.8	127.52	202.567
301	21.475	22.332		551	128.32	202.351
301.2	21.325	22.705		551.2	127.852	202.79
301.4	21.461	22.634		551.4	126.966	202.474
301.6	21.527	22.589		551.6	126.974	202.06
301.8	21.613	22.91		551.8	126.405	201.787
302	21.578	23.115		552	126.169	201.951
302.2	21.573	23.04		552.2	125.845	202.069
302.4	21.529	23.03		552.4	126.959	202.186
302.6	21.543	23.409		552.6	127.166	201.955
302.8	21.589	23.38		552.8	127.228	201.881
303	21.595	23.084		553	126.745	201.822
303.2	21.689	23.362		553.2	127.272	202.737
303.4	21.555	24.061		553.4	127.307	202.55
303.6	21.361	23.84		553.6	126.859	202.268
303.8	21.317	23.836		553.8	126.071	201.251
304	21.412	23.876		554	126.101	200.794
304.2	21.813	23.787		554.2	125.156	201.02
304.4	22.08	23.709		554.4	126.29	200.482
304.6	21.666	24.24		554.6	126.661	201.733
304.8	22.064	24.167		554.8	126.826	201.367
305	22.24	24.049		555	126.534	201.47
305.2	22.047	24.335		555.2	126.358	201.548
305.4	22.078	24.402		555.4	126.111	201.799
305.6	22.388	24.499		555.6	126.525	201.63
305.8	22.761	24.458		555.8	126.279	202.12
306	22.769	24.781		556	126.068	202.444
306.2	23.316	24.9		556.2	127.097	202.656
306.4	23.08	24.952		556.4	126.686	202.414
306.6	23.116	25.231		556.6	126.391	202.623
306.8	23.165	25.287		556.8	126.513	202.807
307	22.933	25.093		557	125.521	202.442
307.2	23.084	25.57		557.2	125.498	201.049
307.4	23.131	25.122		557.4	125.638	201.943
307.6	22.765	25.308		557.6	125.495	202.832
307.8	22.977	25.446		557.8	125.129	201.979
308	23.272	25.805		558	125.663	201.269
308.2	23.135	26.036		558.2	125.754	201.259
308.4	23.233	25.935		558.4	125.488	200.386
308.6	23.156	26.043		558.6	125.167	200.802
308.8	23.304	25.719		558.8	124.214	198.617
309	23.643	26.071		559	123.782	197.131
309.2	23.782	25.892		559.2	123.931	197.044
309.4	23.677	25.854		559.4	124.027	198.202
309.6	23.952	26.291		559.6	123.785	197.325
309.8	24.197	26.32		559.8	124.351	196.396
310	24.462	26.297		560	123.883	196.044
310.2	24.56	26.934		560.2	123.935	195.837
310.4	24.856	26.953		560.4	123.335	195.722
310.6	24.586	27.413		560.6	124.092	196.683
310.8	24.495	27.743		560.8	124.741	196.501
311	24.919	28.186		561	124.334	195.49
311.2	24.886	28.568		561.2	123.578	194.865
311.4	25.335	28.761		561.4	122.113	194.504
311.6	25.36	29.157		561.6	122.102	193.788
311.8	25.349	29.537		561.8	122.949	194.062
312	25.422	29.199		562	122.412	193.774
312.2	25.433	29.525		562.2	122.42	194.054
312.4	25.503	29.513		562.4	122.165	193.977
312.6	25.431	29.835		562.6	121.381	192.798
312.8	25.864	29.773		562.8	120.408	192.661
313	26.24	29.752		563	120.334	193.366
313.2	26.474	30.12		563.2	120.982	192.877
313.4	26.199	30.346		563.4	121.336	191.981
313.6	25.995	30.008		563.6	119.086	191.575
313.8	26.208	29.93		563.8	119.256	191.169
314	26.762	29.885		564	118.818	190.524
314.2	26.738	30.017		564.2	118.691	189.823
314.4	26.819	30.447		564.4	119.241	189.262
314.6	27.108	30.502		564.6	118.089	189.027
314.8	27.454	30.877		564.8	118.108	189.33
315	27.54	30.939		565	117.408	190.277
315.2	27.566	31.357		565.2	116.851	187.464
315.4	27.487	31.657		565.4	116.022	187.551
315.6	27.881	31.727		565.6	115.439	186.034
315.8	27.965	32.24		565.8	116.13	185.326
316	28.095	32.04		566	116.127	183.681
316.2	28.481	32.405		566.2	116.015	183.601
316.4	28.496	32.872		566.4	114.653	183.483
316.6	28.359	33.093		566.6	113.862	183.966
316.8	28.426	33.901		566.8	113.832	183.648
317	28.786	34.238		567	114.171	182.287
317.2	29.458	34.457		567.2	115.072	182.287
317.4	29.482	34.612		567.4	113.716	181.236
317.6	29.044	35.197		567.6	113.777	180.553
317.8	29.13	35.001		567.8	113.054	179.504
318	29.604	35.31		568	112.53	178.969
318.2	29.982	35.329		568.2	112.118	178.577
318.4	30.151	35.655		568.4	112.025	178.297
318.6	30.389	36.139		568.6	112.513	177.095
318.8	30.325	36.458		568.8	111.384	175.932
319	30.274	36.925		569	110.732	175.719
319.2	30.46	37.206		569.2	110.72	175.221
319.4	30.743	37.373		569.4	110.729	175.338
319.6	31.241	37.935		569.6	109.807	174.932
319.8	31.622	38.058		569.8	109.885	173.629
320	31.637	38.001		570	109.311	173.004
320.2	31.451	38.117		570.2	108.603	171.728
320.4	31.567	38.164		570.4	108.155	171.247
320.6	31.913	39.143		570.6	108.42	170.968
320.8	32.16	39.075		570.8	107.685	170.886
321	32.385	38.782		571	107.735	169.173
321.2	32.349	39.388		571.2	106.357	167.957
321.4	32.541	39.747		571.4	105.76	166.43
321.6	32.537	39.9		571.6	105.092	165.68
321.8	33.333	40.121		571.8	105.508	166.497
322	33.554	40.287		572	104.425	165.345
322.2	34.01	41.082		572.2	104.728	164.235
322.4	34.511	41.541		572.4	103.69	163.225
322.6	34.463	42.611		572.6	103.113	163.287
322.8	34.682	42.391		572.8	102.22	163.24
323	34.882	43.202		573	101.601	163.093
323.2	34.949	42.882		573.2	101.792	163.76
323.4	35.483	43.3		573.4	101.435	162.92
323.6	35.674	44.054		573.6	100.999	161.209
323.8	35.839	44.391		573.8	101.254	161.503
324	36.465	44.933		574	100.857	160.14
324.2	36.471	45.841		574.2	100.172	159.514
324.4	36.664	46.279		574.4	99.957	157.102
324.6	36.902	46.705		574.6	100.239	156.096
324.8	37.158	46.748		574.8	99.528	155.894
325	37.525	47.015		575	99.398	155.465
325.2	37.447	47.684		575.2	98.9	154.393
325.4	37.532	47.905		575.4	98.342	154.164
325.6	38.11	47.95		575.6	98.427	152.786
325.8	38.862	49.038		575.8	98.033	152.589
326	39.039	49.753		576	97.475	151.238
326.2	38.854	49.756		576.2	97.086	150.563
326.4	38.951	50.877		576.4	96.586	150.148
326.6	38.959	51.455		576.6	96.582	150.387
326.8	39.616	52.077		576.8	95.573	149.783
327	40.103	52.656		577	94.568	148.654
327.2	40.762	52.946		577.2	93.956	147.784
327.4	40.92	53.174		577.4	93.758	146.267
327.6	41.396	53.801		577.6	93.257	145.493
327.8	41.384	54.536		577.8	92.74	144.971
328	41.687	54.93		578	92.134	144.551
328.2	42.173	55.843		578.2	91.092	143.322
328.4	42.657	56.718		578.4	91.4	142.876
328.6	43.33	57.317		578.6	90.73	142.838
328.8	43.549	57.973		578.8	90.428	141.983
329	44.005	58.789		579	90.364	141.322
329.2	44.298	59.454		579.2	90.308	140.968
329.4	44.958	59.838		579.4	89.717	139.826
329.6	45.082	60.894		579.6	89.483	138.698
329.8	45.353	60.682		579.8	89.249	138.38
330	45.959	62.207		580	88.551	137.65
330.2	46.623	62.53		580.2	88.02	136.629
330.4	46.729	63.148		580.4	88.048	136.284
330.6	46.295	63.503		580.6	87.097	135.821
330.8	46.723	63.771		580.8	86.605	135.028
331	46.776	64.812		581	85.683	134.429
331.2	47.793	65.519		581.2	84.881	133.701
331.4	48.128	65.62		581.4	85.272	132.649
331.6	49.563	66.569		581.6	83.893	132.261
331.8	50.071	67.214		581.8	83.422	130.98
332	49.99	67.859		582	83.087	129.736
332.2	50.273	68.746		582.2	82.864	129.578
332.4	50.511	69.588		582.4	82.21	128.845
332.6	50.843	70.319		582.6	80.78	128.676
332.8	51.653	71.342		582.8	81.9	127.421
333	52.452	71.808		583	81.53	126.429
333.2	52.804	72.995		583.2	81.303	126.447
333.4	52.795	73.628		583.4	80.944	126.346
333.6	53.2	74.237		583.6	80.078	124.69
333.8	54.286	75.089		583.8	79.782	123.466
334	54.655	76.098		584	79.697	122.96
334.2	55.177	76.95		584.2	78.626	122.448
334.4	55.624	77.531		584.4	77.841	121.952
334.6	55.399	78.219		584.6	77.458	121.066
334.8	55.135	78.341		584.8	77.285	120.522
335	56.616	79.49		585	76.947	119.929
335.2	56.82	80.691		585.2	76.659	118.887
335.4	57.593	81.13		585.4	75.502	118.051
335.6	58.107	82.2		585.6	75.35	118.073
335.8	58.767	82.913		585.8	74.922	117.668
336	59.717	84.199		586	74.908	116.478
336.2	59.355	85.333		586.2	74.449	115.421
336.4	59.949	86.36		586.4	74.608	114.803
336.6	60.517	87.839		586.6	73.853	114.286
336.8	61.32	87.935		586.8	73.579	112.877
337	61.663	88.188		587	73.634	112.135
337.2	62.654	89.458		587.2	72.808	111.496
337.4	62.786	90.393		587.4	72.494	111.004
337.6	62.725	91.645		587.6	71.538	110.464
337.8	63.813	92.82		587.8	71.288	110.259
338	63.79	94.196		588	70.801	108.937
338.2	64.723	94.759		588.2	70.327	109.525
338.4	65.821	95.361		588.4	69.767	108.246
338.6	65.922	96.018		588.6	69.527	107.678
338.8	66.693	97.283		588.8	68.928	107.185
339	67.151	98.336		589	68.288	107.171
339.2	67.823	98.809		589.2	67.975	105.683
339.4	68.456	99.681		589.4	67.622	105.42
339.6	68.802	100.771		589.6	67.118	105.797
339.8	69.297	101.472		589.8	67.047	104.751
340	70.027	102.044		590	66.505	103.625
340.2	70.167	103.354		590.2	66.976	102.88
340.4	70.88	105.021		590.4	66.598	101.552
340.6	70.914	105.475		590.6	65.916	101.135
340.8	71.745	105.596		590.8	66.255	100.338
341	72.502	106.664		591	65.634	99.438
341.2	73.158	107.835		591.2	64.58	98.7
341.4	73.903	109.506		591.4	64.952	98.362
341.6	74.997	110.811		591.6	64.027	97.662
341.8	74.427	111.653		591.8	63.747	97.46
342	75.183	112.729		592	64.159	95.89
342.2	76.027	113.601		592.2	63.745	96.467
342.4	76.289	114.599		592.4	63.384	96.55
342.6	76.607	116.487		592.6	62.879	95.85
342.8	77.438	117.95		592.8	62.29	94.858
343	78.117	118.964		593	62.443	94.009
343.2	78.578	119.681		593.2	61.576	93.468
343.4	79.503	120.79		593.4	61.158	93.081
343.6	79.949	121.316		593.6	61.223	92.589
343.8	79.965	122.071		593.8	60.682	91.507
344	80.578	123.212		594	60.257	90.867
344.2	81.412	124.243		594.2	59.706	90.12
344.4	81.968	125.883		594.4	59.357	90.624
344.6	82.801	126.119		594.6	58.81	89.893
344.8	83.224	127.7		594.8	58.784	89.047
345	84.078	128.814		595	59.07	88.627
345.2	84.396	128.792		595.2	57.694	88.382
345.4	85.163	130.517		595.4	57.091	87.48
345.6	86.15	131.828		595.6	56.9	87.614
345.8	87.116	132.575		595.8	56.47	87.586
346	87.111	133.631		596	56.088	87.641
346.2	87.854	134.199		596.2	55.763	87
346.4	88.731	135.176		596.4	54.981	86.315
346.6	89.242	135.825		596.6	54.858	85.426
346.8	90.212	137.592		596.8	54.971	84.57
347	90.962	138.373		597	54.865	84.445
347.2	91.677	140.399		597.2	54.814	83.915
347.4	91.642	140.392		597.4	55.041	83.588
347.6	92.569	141.064		597.6	55.025	83.299
347.8	93.709	141.602		597.8	54.408	82.736
348	93.934	142.766		598	53.549	81.574
348.2	94.349	143.411		598.2	53.382	81.32
348.4	94.37	144.251		598.4	53.367	80.825
348.6	95.487	144.674		598.6	53.36	80.221
348.8	96.517	145.914		598.8	52.763	79.199
349	96.808	147.574		599	52.368	78.653
349.2	97.297	148.096		599.2	51.944	78.369
349.4	97.488	149.036		599.4	51.917	78.166
349.6	98.713	150.336		599.6	51.566	78.004
349.8	99.773	151.349		599.8	51.56	77.61
350	100.645	151.362		600	51.142	77.232
350.2	101.461	152.874		600.2	50.918	76.505
350.4	101.966	153.786		600.4	50.828	77.019
350.6	101.871	155.637		600.6	50.948	76.857
350.8	103.157	156.518		600.8	50.722	76.308
351	103.493	156.798		601	50.338	75.099
351.2	103.964	157.924		601.2	50.35	74.978
351.4	104.174	158.426		601.4	49.703	75.038
351.6	104.516	158.91		601.6	49.18	74.759
351.8	105.298	159.192		601.8	49.115	74.585
352	105.883	159.996		602	48.937	73.526
352.2	106.648	162.067		602.2	49.248	73.233
352.4	106.56	163.149		602.4	48.883	72.797
352.6	106.863	164.174		602.6	48.675	72.38
352.8	107.597	165.61		602.8	47.699	71.5
353	108.592	166.956		603	47.514	71.191
353.2	109.079	167.221		603.2	47.094	70.658
353.4	109.948	168.478		603.4	46.825	70.257
353.6	110.788	169.709		603.6	46.385	69.058
353.8	110.655	170.852		603.8	45.958	68.886
354	110.711	171.116		604	45.985	68.848
354.2	111.715	172.473		604.2	46.256	68.115
354.4	111.969	173.949		604.4	46.278	67.27
354.6	112.366	174.742		604.6	45.665	67.903
354.8	113.576	175.821		604.8	45.049	67.925
355	114.643	177.068		605	45.053	66.83
355.2	115.387	176.406		605.2	45.024	66.59
355.4	116.248	177.349		605.4	44.767	65.594
355.6	117.026	177.094		605.6	44.552	65.353
355.8	116.756	178.914		605.8	44.373	64.746
356	115.55	179.67		606	43.801	64.291
356.2	115.978	179.327		606.2	43.436	64.468
356.4	116.857	179.676		606.4	43.014	64.048
356.6	117.132	180.728		606.6	42.737	64.256
356.8	118.565	181.709		606.8	42.716	63.809
357	119.518	182.495		607	42.818	63.468
357.2	120.385	183.509		607.2	42.566	63.648
357.4	120.323	185.382		607.4	42.062	63.107
357.6	120.829	185.721		607.6	42.482	62.554
357.8	121.55	186.289		607.8	42.165	61.837
358	121.975	187.333		608	41.864	61.748
358.2	122.489	187.403		608.2	41.204	61.119
358.4	122.218	188.568		608.4	40.669	60.893
358.6	122.384	188.476		608.6	40.836	60.301
358.8	122.61	188.45		608.8	40.492	59.363
359	123.781	188.93		609	40.411	59.202
359.2	124.281	188.717		609.2	39.808	59.495
359.4	124.307	188.459		609.4	39.613	58.75
359.6	125.243	189.386		609.6	39.583	58.853
359.8	124.846	191.347		609.8	39.525	58.689
360	125.185	191.788		610	39.212	58.634
360.2	124.944	194.573		610.2	38.891	57.994
360.4	124.902	194.693		610.4	38.732	56.77
360.6	125.343	194.954		610.6	38.372	57.097
360.8	125.46	195.606		610.8	38.183	56.601
361	126.05	196.476		611	38.398	56.608
361.2	126.828	196.167		611.2	37.264	56.347
361.4	127.565	197.037		611.4	37.405	55.911
361.6	127.822	197.409		611.6	36.817	55.717
361.8	127.051	198.712		611.8	36.26	55.399
362	127.515	198.169		612	35.779	54.813
362.2	128.179	198.341		612.2	35.783	54.242
362.4	128.632	199.339		612.4	36.012	54.875
362.6	128.708	198.944		612.6	35.932	54.803
362.8	129.389	198.659		612.8	36.006	54.136
363	129.45	198.458		613	35.579	53.851
363.2	129.786	199.898		613.2	35.746	53.924
363.4	128.554	200.798		613.4	35.279	52.694
363.6	129.666	201.479		613.6	34.56	52.722
363.8	129.761	202.654		613.8	34.352	52.527
364	131.289	202.735		614	34.071	51.76
364.2	130.66	201.99		614.2	34.228	51.858
364.4	130.538	201.896		614.4	34.754	51.484
364.6	130.245	201.673		614.6	34.395	51.086
364.8	130.117	202.013		614.8	34.656	51.024
365	129.417	202.379		615	34.094	50.413
365.2	128.902	204.245		615.2	34.105	50.512
365.4	129.637	203.463		615.4	34.577	49.703
365.6	130.377	203.576		615.6	33.946	49.014
365.8	130.449	203.907		615.8	33.463	49.021
366	129.714	203.994		616	33.451	48.744
366.2	129.891	204.553		616.2	33.405	48.357
366.4	129.664	204.75		616.4	32.601	48.092
366.6	129.877	204.783		616.6	32.77	47.679
366.8	130.243	205.264		616.8	32.39	47.323
367	130.856	205.617		617	32.251	47.169
367.2	129.667	206.043		617.2	32.592	47.014
367.4	129.769	205.177		617.4	32.056	47.349
367.6	129.474	204.63		617.6	31.938	46.731
367.8	129.194	205.069		617.8	31.373	46.123
368	128.237	204.776		618	31.339	45.422
368.2	127.718	205.09		618.2	31.567	45.255
368.4	127.65	204.209		618.4	31.364	45.316
368.6	127.183	203.696		618.6	30.729	45.019
368.8	127.021	203.939		618.8	30.115	44.817
369	127.019	204.51		619	29.852	44.495
369.2	127.276	204.197		619.2	29.69	43.8
369.4	127.391	203.919		619.4	29.789	43.264
369.6	127.452	202.761		619.6	29.845	43.356
369.8	126.5	203.477		619.8	29.743	43.31
370	126.228	203.178		620	29.573	43.206
370.2	125.904	202.718		620.2	29.301	43.457
370.4	126.282	202.092		620.4	29.344	43.212
370.6	125.138	200.691		620.6	29.29	43.074
370.8	124.843	201.281		620.8	28.822	42.946
371	124.408	200.649		621	28.975	42.925
371.2	122.649	200.211		621.2	28.754	42.116
371.4	121.795	199.553		621.4	27.997	41.477
371.6	121.536	199.016		621.6	28.04	40.654
371.8	121.232	199.799		621.8	27.751	40.341
372	121.155	198.388		622	28.371	40.335
372.2	121.017	197.928		622.2	27.956	40.674
372.4	120.401	197.012		622.4	27.742	40.134
372.6	119.901	196.389		622.6	27.553	39.817
372.8	118.929	196.222		622.8	27.49	39.744
373	118.832	196.69		623	27.055	39.305
373.2	118.92	196.268		623.2	27.088	39.455
373.4	117.976	194.363		623.4	26.601	39.428
373.6	116.929	193.622		623.6	26.886	38.902
373.8	117.049	191.708		623.8	27.175	38.542
374	116.731	190.512		624	27.437	38.346
374.2	116.211	189.498		624.2	27.229	38.004
374.4	115.919	189.164		624.4	26.906	37.664
374.6	114.678	187.631		624.6	26.621	37.79
374.8	113.811	187.557		624.8	26.328	37.299
375	113.137	186.786		625	26.461	36.458
375.2	113.183	185.271		625.2	26.317	36.311
375.4	112.381	182.643		625.4	25.6	35.874
375.6	111.067	182.293		625.6	25.13	35.948
375.8	110.682	182.044		625.8	24.601	35.556
376	110.327	182.258		626	24.449	35.771
376.2	109.61	181.312		626.2	24.392	35.307
376.4	109.15	180.722		626.4	24.433	35.094
376.6	108.278	179.324		626.6	24.431	34.716
376.8	108.204	178.424		626.8	24.271	34.939
377	107.508	176.51		627	24.554	34.753
377.2	106.371	174.683		627.2	24.351	34.495
377.4	105.371	172.813		627.4	23.98	34.278
377.6	104.244	173.04		627.6	23.541	34.281
377.8	103.117	172.114		627.8	23.832	33.77
378	101.47	170.626		628	24.117	33.391
378.2	101.076	170.058		628.2	23.788	33.312
378.4	99.686	168.277		628.4	23.87	32.771
378.6	99.105	166.36		628.6	23.613	33.047
378.8	98.597	165.638		628.8	23.129	32.472
379	98.536	163.63		629	22.886	32.648
379.2	98.288	162.103		629.2	22.686	32.293
379.4	96.287	161.326		629.4	22.676	32.034
379.6	96.084	159.538		629.6	22.503	31.432
379.8	96.568	157.801		629.8	22.326	31.402
380	94.971	157.022		630	22.137	31.087
380.2	94.664	154.921
380.4	93.841	155.921
380.6	92.448	154.147
380.8	92.291	153.147
381	90.98	150.698
381.2	89.904	149.079
381.4	88.167	147.377
381.6	87.684	145.228
381.8	87.9	144.803
382	87.315	144.177
382.2	86.261	142.318
382.4	85.748	141.026
382.6	84.949	138.757
382.8	84.289	136.967
383	82.631	136.17
383.2	82.3	134.386
383.4	81.807	133.63
383.6	80.35	132.039
383.8	80.103	130.463
384	79.401	128.109
384.2	78.219	127.269
384.4	77.766	126.291
384.6	76.696	125.818
384.8	75.667	124.627
385	75.166	122.663
385.2	75.234	121.369
385.4	74.594	119.676
385.6	74.153	118.467
385.8	72.89	117.196
386	72.334	116.043
386.2	72.206	114.379
386.4	71.489	112.95
386.6	71.139	111.757
386.8	70.571	110.767
387	69.719	109.139
387.2	68.964	107.377
387.4	68.458	105.405
387.6	67.773	104.814
387.8	67.263	103.357
388	67.083	102.704
388.2	65.796	100.764
388.4	65.452	99.965
388.6	64.707	98.926
388.8	64.371	97.719
389	63.434	96.655
389.2	62.549	94.902
389.4	62.407	94.245
389.6	62.707	93.099
389.8	61.813	92.188
390	61.811	91.271
390.2	61.391	89.599
390.4	60.07	89.088
390.6	59.903	87.931
390.8	59.531	86.877
391	58.683	85.471
391.2	57.728	84.479
391.4	57.839	82.988
391.6	57.109	81.983
391.8	56.939	82.03
392	57.241	81.18
392.2	56.349	79.695
392.4	55.864	78.128
392.6	55.791	77.327
392.8	55.125	76.465
393	55.307	75.699
393.2	55.108	75.043
393.4	54.749	74.244
393.6	54.1	73.27
393.8	53.989	73.619
394	53.895	72.664
394.2	53.815	71.285
394.4	53.148	70.501
394.6	52.703	69.827
394.8	52.427	68.683
395	51.41	68.305
395.2	51.441	67.15
395.4	51.284	66.273
395.6	51.163	65.727
395.8	50.859	65.511
396	50.935	65.099
396.2	50.397	64.151
396.4	49.734	64.13
396.6	49.36	63.929
396.8	49.324	63.457
397	49.439	62.581
397.2	49.706	61.653
397.4	49.373	61.138
397.6	49.006	60.935
397.8	48.801	59.229
398	48.675	59.542
398.2	48.747	59.93
398.4	48.516	58.908
398.6	48.097	58.754
398.8	47.972	57.717
399	47.319	57.004
399.2	47.695	56.626
399.4	47.66	56.273
399.6	47.157	55.6
399.8	47.147	55.498
400	47.633	55.048
400.2	46.974	54.938
400.4	47.055	54.334
400.6	46.266	53.676
400.8	46.07	52.928
401	46.466	52.599
401.2	46.408	52.603
401.4	46.11	52.16
401.6	45.743	52.413
401.8	45.844	52.168
402	45.598	52.101
402.2	45.605	51.657
402.4	45.659	51.425
402.6	45.792	51.252
402.8	45.764	50.967
403	45.412	50.616
403.2	45.34	49.847
403.4	45.227	49.749
403.6	44.813	50.093
403.8	44.881	49.506
404	45.45	48.831
404.2	45.412	48.407
404.4	45.414	48.088
404.6	45.087	48.104
404.8	44.862	48.757
405	44.817	48.628
405.2	44.052	48.123
405.4	43.751	47.738
405.6	43.588	47.213
405.8	43.402	46.957
406	43.786	47.023
406.2	43.525	46.494
406.4	43.776	46.032
406.6	43.837	46.305
406.8	43.086	46.218
407	42.615	46.259
407.2	42.644	45.548
407.4	43.148	45.504
407.6	43.059	45.744
407.8	42.764	46.049
408	42.826	45.919
408.2	43.012	45.853
408.4	42.896	45.787
408.6	42.715	46.244
408.8	43.419	45.85
409	42.726	45.34
409.2	43.196	45.295
409.4	42.85	45.992
409.6	42.875	45.562
409.8	42.557	45.95
410	42.697	46.061

## Sheet: Fig. 4e
Data set 1		Data set 2		Data set 3
2050.62		2080.12		2062.72
2058.38		2048.16		2022.3
1870.25		1899.66		1879.31
2006.18		2031.54		2016.75
2117.58		2028.58		2010.88
2057.13		2085.61		2059.51
1960.38		2124.9		2110.94
2028.24		1949.19		1976.32
1945.6		1977.03		1932.17
1964.77		2000.42		1952.06
2014.49		2013.24		1992.05
1970.53		2044.15		2028.62
1976.26		1989.3		1966.66
1963.31		2010.64		1975.38
2064.95		2082.51		2051.45
2032.61		2061.34		2044.65
2037.61		2102.22		2090.68
2093.3		2077.86		2058.47
2022.97		2015.28		1994.56
1994.44		1886.79		1865.42
2006.96		2009.95		1993.64
1877.98		2030.9		1995.9
2006.04		2060.37		2013.53
1988.73		2022.98		2036.26
2106.66		2024.58		1996.52
2044.9		2132.24		2103.05
2002.17		2024.9		2007.13
1967.02		1986.32		1972.06
1984.39		2170.47		2153.32
2087.07		2041.44		2012.52
2083.93		2031.02		2016.63
2150.71		2092.4		2065.79
2021.59		2107.78		2074.24
2102.78		2127.47		2093.47
2099.59		2108.04		2077.15
2072.27		2130.53		2100.95
2088.02		2067.44		2052.3
1988.84		1834.99		1823.04
1989.52		2005.92		1989.02
2044.85		2109.9		2094.7
1892.14		1895.5		1882.36
1816.34		2031.69		2013.24
2136.17		2143.92		2130.02
2145.94		2169.75		2186.45
2200.81		2225.49		2153.39
2221.65		2247.2		2076.33
2080.95		2107.52		2215.65
2052.24		2120.18		2098.97
2110.04		2101.51		2070.89
2091.15		2139.6		2119.22
2092.5		2102.52		2102.8
2094.31		2115.61		2087.2
2041.71		2041.92		2021.76
2026.12		2046.53		2032.46
1965.6		2007.26		1985.31
1979.66		1994.72		1981.17
2208.84		2205.91		2191.16
2296.35		2346.85		2319.25
2167.97		2194.61		2175.57
2210.78		2251.44		2228.56
2243.14		2177.81		2159.19
2060.34		2235.35		2220.61
2158.68		2067.26		2047.91
2094.64		2015.15		1985.71
1983.73		2119.14		2078.47
2030.37		2049.95		2090.34
2018.4		2067.12		2028.87
2020.16		2042.19		2042.98
2061.43		2102.04		2032.04
2028.97		2083.18		2068.3
2150.16		2193.78		2172.6
2191.78		2212.18		2184.64
2268.2		2269.19		2282.99
2154.44		2303.68		2254.61
2289.58		2165.32		2136.79
2218.43		2236.34		2222.56
2087.46		2105.89		2047.79
2067.22		2079.93		2087.95
2038.77		2115.77		2088.31
2084.28		2079.45		2054.82
2081.72		2115.61		2089.52
2111.82		2133.42		2107
2029.11		2043.85		2025.71
1984.93		2004.05		1975.98
2129.76		2154.16		2130.57
2173.73		2203.05		2178.76
2108.11		2141.9		2125.19
2150.58		2154.92		2136.26
2132.16		2227.68		2207.24
2227.28		2165.49		2143.56
2184.82		2210.05		2185.01
2080.71		2143.5		2122.63
2101.36		2111.74		2095.82
2111.74		2115.57		2089.02
2104.59		2187.47		2090.43
2137.87		2120.73		2164.07
2140.05		2128.59		2094.49
2034.6		2062.52		2037.24
2191.26		2109.4		2063.81
2081.4		2136.76		2181.18
2136.48		2208.44		2115.46
2149.38		2200.02		2182.26
2113.43		2029.99		2021.63
2129.22		2191.53		2084.93
2185.12		2151.43		2162.81
2134.01		2114.03		2111.18
2028.58		2122.95		2111.65
2091.16		2178.92		2156.19
2071.13		2144.27		2119.49
2155.29		2097.85		2072.95
2105.04		2144.96		2125.25
1979.76		2011.95		1981.21
2131.62		2140.68		2118.35
2090.87		2096.01		2073.84
2070.63		2128.78		2216.47
2200.83		2133.4		2108.64
2100.08		2142.09		2114.37
2131.95		2234.14		2124.47
2134.65		2213.21		2196.61
2093.79		2145.43		2126.8
2186.43		2101.06		2075.15
2211.2		2138.58		2115.76
2108.43		2135.33		2094.62
2179.45		2223.58		2215.15
2107.72		2205.11		2183.38
2044.77		2055.03		2038.66
2084.65		2108		2078.3
2203.7		2100.12		2073.56
2096.25		2195.72		2173.41
2144.69		2200.48		2160.62
2186.91		2202.06		2172.05
2205.6		2179.73		2159.07
2141.98		2140.41		2115.92
2214.04		2135.86		2119.07
2114.34		2134.22		2195.4
2110.77		2142.47		2120.88
2076.56		1989.95		2105.82
2127.94		2216.21		1963.39
2082.46		2083.6		2065.12
1972.55		2116.5		2093.22
2213.2		2233.22		2191.16
2132.01		2162.17		2146.42
2162.68		2174.43		2148.97
2167.86		2203.83		2180.36
2080.97		2155.8		2141.27
2141.37		2147.34		2123.94
2126.03		2151.94		2133.88
2141.47		2157.07		2106.34
2094.39		2140.24		2135.18
2112.97		2125.55		2115.94
2137.63		2165.31		2134.16
2082.34		2125.4		2108.26
2081.44		2110.45		2093.63
2017.97		2052.06		2023.15
2212.46		2273.64		2250.62
2291		2319.62		2268.76
2293.7		2303.85		2273.46
2261.44		2212.99		2193.43
2255.03		2331.14		2306.47
2309.31		2352.54		2319.88
2218.4		2215.05		2194.75
2050.48		2270.87		2250.05
2273.35		2077.68		2273.27
2228.1		2193.2		2047.49
2253.57		2232.86		2171.94
2162.58		2289.87		2209.81
2139.74		2145.4		2118.21
2146.3		2135.97		2123.54
2301.46		2317.67		2332.7
2353.74		2440.88		2293.67
2427.34		2366.47		2429.3
2218.5		2321.4		2214.8
2316.58		2243.27		2217.77
2210.28		2213.78		2312.84
2185.84		2248.74		2172.21
2353.77		2224.39		2209.09
2233.97		2195.38		2174.06
2153.07		2388.36		2361.88
2180.78		2102.71		2077.14
2114.89		2184.53		2166.26
2149.89		2171.86		2148.85
2112.16		2131.38		2114.47
2444.68		2458.72		2428.14
2249.43		2266.78		2233.82
2381.37		2261.2		2387.65
2249.08		2157.39		2235.94
2118.51		2414.39		2125.93
2400.78		2409.93		2392.61
2164.64		2188.21		2161.31
2386.16		2392.68		2371.42
2183.03		2220.6		2190.85
2255.15		2276.81		2261.69
2258.54		2287.52		2271.78
2049.36		2218.92		2197.59
2134.27		2146.99		2140.72
2187.89		2068.28		2055.85

## Sheet: Fig. 4f
Distance (μm)	Norm. PL intensity
0	0.00204
0.3107	0.00118
0.6215	0.00229
0.9322	0.00536
1.243	0.0104
1.5537	0.0174
1.8644	0.03035
2.1752	0.04155
2.4859	0.05045
2.7967	0.05817
3.1074	0.0679
3.4181	0.08283
3.7289	0.10032
4.0396	0.13484
4.3504	0.19723
4.6611	0.26295
4.9718	0.32768
5.2826	0.40801
5.5933	0.4887
5.9041	0.55309
6.2148	0.6131
6.5255	0.65943
6.8363	0.68657
7.147	0.72514
7.4578	0.77958
7.7685	0.81705
8.0792	0.84165
8.39	0.8688
8.7007	0.88787
9.0115	0.89793
9.3222	0.90928
9.6329	0.91285
9.9437	0.91146
10.2544	0.92567
10.5652	0.94913
10.8759	0.96417
11.1867	0.96593
11.4974	0.96784
11.8081	0.97018
12.1189	0.96558
12.4296	0.96389
12.7404	0.96492
13.0511	0.96761
13.3618	0.97231
13.6726	0.97557
13.9833	0.9805
14.2941	0.98358
14.6048	0.98527
14.9155	0.97735
15.2263	0.96299
15.537	0.96139
15.8478	0.96235
16.1585	0.95961
16.4692	0.96222
16.78	0.97033
17.0907	0.97153
17.4015	0.96091
17.7122	0.95017
18.0229	0.93432
18.3337	0.91675
18.6444	0.91263
18.9552	0.91858
19.2659	0.93384
19.5766	0.94984
19.8874	0.95074
20.1981	0.93162
20.5089	0.90034
20.8196	0.85491
21.1303	0.7943
21.4411	0.74033
21.7518	0.69416
22.0626	0.65967
22.3733	0.61974
22.684	0.5512
22.9948	0.47698
23.3055	0.4016
23.6163	0.32772
23.927	0.2605
24.2377	0.20548
24.5485	0.16779
24.8592	0.14253
25.17	0.12983
25.4807	0.10924
25.7914	0.08857
26.1022	0.08332
26.4129	0.07552
26.7237	0.07257
27.0344	0.07567
27.3451	0.06881
27.6559	0.05947
27.9666	0.05492
28.2774	0.04596
28.5881	0.03443
28.8988	0.02849
29.2096	0.02432
29.5203	0.02193
29.8311	0.0213
30.1418	0.02245

[truncated: 36 more sheets: Supplementary Fig. 2a, Supplementary Fig. 2b, Supplementary Fig. 7a, Supplementary Fig. 7b, Supplementary Fig. 10a, Supplementary Fig. 10b, Supplementary Fig. 11a, Supplementary Fig. 11b, Supplementary Fig. 12b, Supplementary Fig. 12 c, Supplementary Fig. 13b, Supplementary Fig. 14a, Supplementary Fig. 14b, Supplementary Fig. 14c, Supplementary Fig. 16a, Supplementary Fig. 16b, Supplementary Fig. 17a, Supplementary Fig. 17b, Supplementary Fig. 17c, Supplementary Fig. 17d …]
